# Supplementary material for: Proteomic analysis reflects an environmental alkalinization-coupled pH-dependent mechanism of regulating lignocellulases in Trichoderma guizhouense NJAU4742
Source: Biotechnol Biofuels. 2020 Jan 11;13:6. doi: 10.1186/s13068-020-1651-0 (PMC6954547; doi:10.1186/s13068-020-1651-0)
Supplement: Supplementary file 3 — Additional file 3. The raw data for the Cytoscape interaction network analysis. [file 13068_2020_1651_MOESM3_ESM.csv]

SUID		color(S3/S6)	color(S9/S6)	diam	name	NODE_HEIGHT	NODE_SHAPE	NODE_WIDTH	selected	shared name
72	GH31	-1.67447082	-3.121160111	5.749294536	A1A112081	40	ELLIPSE	40	FALSE	A1A112081
73	isoamyl_alcohol_oxidase	0.061440278	-0.753917886	5.992660194	A1A104191	40	ELLIPSE	40	TRUE	A1A104191
74	GH25_N,O-diacetylmuramidase	0.491742293	-1.703210187	5.188841133	A1A105907	40	ELLIPSE	40	FALSE	A1A105907
75	hypothetical_protein	-0.869024335	-0.176164244	6.351778958	A1A106058	40	ELLIPSE	40	FALSE	A1A106058
76	Dipeptidyl_aminopeptidase	0.13785104	-0.15840199	5.225310193	A1A110223	40	ELLIPSE	40	FALSE	A1A110223
77	NADH-quinone_oxidoreductase,_putative	-0.654928424	0.911710754	5.657937283	A1A110365	40	ELLIPSE	40	TRUE	A1A110365
78	conserved_hypothetical_protein	-0.319014991	0.236569764	5.107798795	A1A108320	40	ELLIPSE	40	FALSE	A1A108320
79	CBM13	1.272092485	0.946911233	5.22572129	A1A108253	40	ELLIPSE	40	FALSE	A1A108253
80	FAD/FMN-containing_dehydrogenase	0.657982005	1.364123026	6.888432941	A1A108212	40	ELLIPSE	40	TRUE	A1A108212
81	GT_##-(1-3)_glucanosyltransferase	-1.07256771	-0.224189214	5.648964241	A1A108170	40	ELLIPSE	40	FALSE	A1A108170
82	hypothetical_protein	0.220505792	0.315562753	6.256086274	A1A101525	40	ELLIPSE	40	FALSE	A1A101525
83	GH72_?-1_3-glucanosyltransferase	-1.530180691	-2.838883681	6.263845033	A1A102475	40	ELLIPSE	40	FALSE	A1A102475
84	conserved_hypothetical_protein	-0.559968445	-2.752242583	4.904934531	A1A102467	40	ELLIPSE	40	TRUE	A1A102467
85	GT8_glycogenin	-0.333345196	-0.628920722	6.799990421	A1A102387	40	ELLIPSE	40	FALSE	A1A102387
86	hypothetical_protein	2.086114225	0.962911733	4.863296781	A1A102686	40	ELLIPSE	40	FALSE	A1A102686
87	GH72_?-1_3-glucanosyltransferase	-3.815529263	-4.930336324	5.409577362	A1A102650	40	ELLIPSE	40	FALSE	A1A102650
88	hypothetical_protein	-0.248109575	-0.317991307	6.569908633	A1A102612	40	ELLIPSE	40	FALSE	A1A102612
89	GH72_?-1_3-glucanosyltransferase	-0.663860603	-0.837274347	4.472103603	A1A104556	40	ELLIPSE	40	FALSE	A1A104556
90	hypothetical_protein,_SET_and_MYND_domain	-1.237496398	-0.486491063	7.097443259	A1A104776	40	ELLIPSE	40	TRUE	A1A104776
91	GH11	2.153402298	-2.266829642	6.507476492	A1A106250	40	ELLIPSE	40	FALSE	A1A106250
92	glycoside_hydrolase_family_10_protein	-0.669684842	0.646401397	7.893006669	A1A102057	40	ELLIPSE	40	FALSE	A1A102057
93	alpha-1,3-glucanase/mutanase	0.218135142	0.481368181	5.146884571	A1A101915	40	ELLIPSE	40	FALSE	A1A101915
94	GH92_?-1,2-mannosidase	-0.139792009	-0.868026024	5.651074532	A1A101832	40	ELLIPSE	40	FALSE	A1A101832
95	GH64	2.917826605	1.69006258	6.337425096	A1A101773	40	ELLIPSE	40	FALSE	A1A101773
96	hypothetical_protein	1.805097194	-0.778333231	5.705762253	A1A101737	40	ELLIPSE	40	FALSE	A1A101737
97	Zn2Cys6	-2.890219565	-3.198751929	4.401763071	A1A100375	40	ELLIPSE	40	FALSE	A1A100375
98	esterase	-2.232707934	-1.954400466	4.765399123	A1A100360	40	ELLIPSE	40	FALSE	A1A100360
99	hypothetical_protein	0.18347254	0.728157364	5.944612698	A1A100345	40	ELLIPSE	40	FALSE	A1A100345
100	conserved_hypothetical_protein	0.967161228	-0.690574652	4.591159541	A1A100549	40	ELLIPSE	40	TRUE	A1A100549
101	Endo-1,4-beta-xylanase_1_OS=Hypocrea_jecorina_GN=xyn1_PE=1_SV=1	1.079498949	-2.429832439	4.816823891	A1A101079	40	ELLIPSE	40	FALSE	A1A101079
102	GH39_?-xylosidase	-0.756291928	-1.904256477	5.01545105	A1A101075	40	ELLIPSE	40	FALSE	A1A101075
103	FAD_binding_domain-containing_protein	1.138640182	-0.1946415	5.151969071	A1A101000	40	ELLIPSE	40	TRUE	A1A101000
104	Xyloglucanase_OS=Hypocrea_jecorina_(strain_QM6a)_GN=cel74a_PE=1_SV=1	-0.411868976	0.759337385	7.744675613	A1A100991	40	ELLIPSE	40	FALSE	A1A100991
105	CE5_acetyl_xylan_esterase	-1.601465747	-0.666331258	6.487940605	A1A101324	40	ELLIPSE	40	FALSE	A1A101324
106	GH64_endo-1,3-?-glucanase	0.460230913	0.514513155	6.602160166	A1A101317	40	ELLIPSE	40	FALSE	A1A101317
107	GH5_?-glycosidase_CEL5d	-1.414076023	-1.392258273	5.081439931	A1A111632	40	ELLIPSE	40	FALSE	A1A111632
108	FAD-binding_protein	-1.127976617	-0.581954734	6.047805585	A1A111573	40	ELLIPSE	40	TRUE	A1A111573
109	GH92_?-1,2-mannosidase	0.68040718	-0.16284309	7.107890912	A1A111555	40	ELLIPSE	40	FALSE	A1A111555
110	dipeptidyl_peptidase_5	-2.166146486	-0.640598028	6.120654481	A1A111548	40	ELLIPSE	40	FALSE	A1A111548
111	GH115_xylan-?-1,2-glucuronidase_or_?-(4-O-methyl)-glucuronidase	0.676894727	0.32892261	7.067779607	A1A111493	40	ELLIPSE	40	FALSE	A1A111493
112	ADP-ribosylglycohydrolase	-1.105038702	-0.812080265	5.217652274	A1A108931	40	ELLIPSE	40	FALSE	A1A108931
113	GH18,_chitinase_CHI18-15	1.421713968	0.325548752	5.965347991	A1A110965	40	ELLIPSE	40	FALSE	A1A110965
114	hypothetical_protein	-0.003884632	-0.214874682	5.839424326	A1A110895	40	ELLIPSE	40	FALSE	A1A110895
115	GH61_polysaccharide_monooxygenase	-1.150016748	-1.126731704	4.811151104	A1A110807	40	ELLIPSE	40	TRUE	A1A110807
116	GH79	0.062638447	1.061064869	6.285558196	A1A110801	40	ELLIPSE	40	FALSE	A1A110801
117	GH81_endo-1,3-?-glucanase	1.043965269	0.353288282	5.28474514	A1A110733	40	ELLIPSE	40	FALSE	A1A110733
118	D-galacturonic_acid_reductase	0.648114736	0.998316836	5.521840465	A1A110548	40	ELLIPSE	40	FALSE	A1A110548
119	CE5_cutinase	0.562743082	0.586713831	4.86885669	A1A111180	40	ELLIPSE	40	FALSE	A1A111180
120	lipase_G-D-S-L	0.527787	-1.108310187	5.053230916	A1A111157	40	ELLIPSE	40	FALSE	A1A111157
121	conserved_hypothetical_protein	-1.224583615	-2.458806346	4.971626732	A1A111088	40	ELLIPSE	40	FALSE	A1A111088
122	endo-1,3-?-glucanase	0.340696705	0.436750313	4.371632699	A1A105526	40	ELLIPSE	40	FALSE	A1A105526
123	GH92_?-1,2-mannosidase	0.098424948	-0.38196249	6.994316124	A1A105504	40	ELLIPSE	40	FALSE	A1A105504
124	GH79_?-glucuronidase	0.530983627	0.400942265	5.048392946	A1A105499	40	ELLIPSE	40	FALSE	A1A105499
125	GH92_?-1,2-mannosidase	0.809332943	-0.869923142	5.320645471	A1A105424	40	ELLIPSE	40	FALSE	A1A105424
126	GH16,_glucanosyltransferase_MWG2_(=A._fumgatus_crf1)	-1.372288582	-2.501589806	6.811936862	A1A105368	40	ELLIPSE	40	FALSE	A1A105368
127	CE5_acetyl_xylan_esterase_AXE2	-1.539414687	-1.709018915	3.879219277	A1A105374	40	ELLIPSE	40	FALSE	A1A105374
128	NADP:D-xylose_dehydrogenase_[Hypocrea_jecorina]	0.102185105	1.490383235	5.534642127	A1A105288	40	ELLIPSE	40	FALSE	A1A105288
129	Glucose/sorbosone_dehydrogenases	-0.890281068	0.251050072	6.88833288	A1A104938	40	ELLIPSE	40	TRUE	A1A104938
130	GH5	-0.167200701	1.108654921	6.971482825	A1A105029	40	ELLIPSE	40	FALSE	A1A105029
131	hypothetical_protein	0.264435544	0.732220566	5.530663057	A1A104940	40	ELLIPSE	40	TRUE	A1A104940
132	GH71_##-1,3-glucanase	0.427465651	0.072473546	6.184905709	A1A103455	40	ELLIPSE	40	FALSE	A1A103455
133	Endo-beta-1,6-galactanase_OS=Hypocrea_rufa_GN=6GAL_PE=1_SV=1	-1.570695772	-1.029517372	6.917804487	A1A103396	40	ELLIPSE	40	FALSE	A1A103396
134	GH30_endo-?-1,4-xylanase	-5.229125296	-5.10511939	5.75471803	A1A103007	40	ELLIPSE	40	FALSE	A1A103007
135	GH72_?-1_3-glucanosyltransferase	-0.301955812	0.031382491	6.282842321	A1A102846	40	ELLIPSE	40	FALSE	A1A102846
136	Endo-1,4-beta-xylanase_2_OS=Hypocrea_jecorina_GN=xyn2_PE=1_SV=1	-0.934055517	-2.19474387	7.550048109	A1A103578	40	ELLIPSE	40	FALSE	A1A103578
137	hypothetical_protein	-0.83494863	-1.900971475	5.126193613	A1A109953	40	ELLIPSE	40	FALSE	A1A109953
138	GH71_?-1_3-glucanase	0.819113886	-0.740656397	6.40312428	A1A109556	40	ELLIPSE	40	FALSE	A1A109556
139	conserved_hypothetical_protein	0.89914082	-0.118352607	5.998431557	A1A109179	40	ELLIPSE	40	FALSE	A1A109179
140	GH16	-0.733603227	-0.892917453	5.608164941	A1A109174	40	ELLIPSE	40	FALSE	A1A109174
141	GH23	1.840693644	-1.613789428	4.280775838	A1A110168	40	ELLIPSE	40	FALSE	A1A110168
142	hypothetical_protein	-0.891492939	-1.591822932	5.091945151	A1A110116	40	ELLIPSE	40	TRUE	A1A110116
143					GT	40	DIAMOND	40	FALSE	GT
144	GH92_?-1,2-mannosidase	0.877662593	0.510495119	6.344432144	A1A110018	40	ELLIPSE	40	FALSE	A1A110018
145	GH16_cell_wall_glucanosyltransferase	-0.524778119	-0.451229991	5.299105387	A1A107745	40	ELLIPSE	40	FALSE	A1A107745
146	MRSP1/expansin-like	0.65982594	-0.09617502	5.732204725	A1A107642	40	ELLIPSE	40	TRUE	A1A107642
147	GH71_?-1_3-glucanase	0.615705372	-1.517977825	7.507657392	A1A107632	40	ELLIPSE	40	FALSE	A1A107632
148	conserved_hypothetical_protein	0.695872693	-0.498649521	5.451294294	A1A107631	40	ELLIPSE	40	FALSE	A1A107631
149	glycoside_hydrolase_family_67_protein	-0.945379317	-0.882836925	6.034315355	A1A107504	40	ELLIPSE	40	FALSE	A1A107504
150	GH10_endo-?-1,4-xylanase_XYN3	-0.89381251	1.465703917	7.816070781	A1A107488	40	ELLIPSE	40	FALSE	A1A107488
151	GH31_?-xylosidase/?-glucosidase	-0.62896088	-0.48720879	5.087843263	A1A107419	40	ELLIPSE	40	FALSE	A1A107419
152	hypothetical_protein	0.251734845	-1.969254304	5.422328203	A1A107109	40	ELLIPSE	40	FALSE	A1A107109
153	Alpha-glucuronidase_OS=Hypocrea_jecorina_PE=1_SV=1	-0.798614555	0.260676077	6.690578688	A1A106911	40	ELLIPSE	40	FALSE	A1A106911
154					CE	40	DIAMOND	40	FALSE	CE
155					CBM	40	DIAMOND	40	FALSE	CBM
156					AA	40	DIAMOND	40	TRUE	AA
157	hypothetical_protein	0.391962339	0.401825943	6.333783347	A1A107883	40	ELLIPSE	40	TRUE	A1A107883
158					GH	40	DIAMOND	40	FALSE	GH
159	GH95_?-L-fucosidase	0.142256579	-0.226452583	6.829168534	A1A107784	40	ELLIPSE	40	FALSE	A1A107784
160					C5-Branched dibasic acid				FALSE	C5-Branched dibasic acid
161					Penicillin and cephalosporin biosynthesis	40	DIAMOND	40	FALSE	Penicillin and cephalosporin biosynthesis
162					Ubiquinone and other terpenoid-quinone biosynthesis	40	DIAMOND	40	FALSE	Ubiquinone and other terpenoid-quinone biosynthesis
163					Other types of O-glycan biosynthesis	40	DIAMOND	40	FALSE	Other types of O-glycan biosynthesis
164	Dolichyl-P-mannose:protein_O-mannosyl_transferase	-0.441750002	0.121652036	5.547482339	A1A108118	40	ELLIPSE	40	FALSE	A1A108118
165					Thiamine				FALSE	Thiamine
166					Fatty acid elongation in mitochondria	40	DIAMOND	40	FALSE	Fatty acid elongation in mitochondria
167	palmitoyl_protein_thioesterase	-0.591625079	-0.228616389	5.058208413	A1A101906	40	ELLIPSE	40	FALSE	A1A101906
168					Basal transcription factors	40	DIAMOND	40	FALSE	Basal transcription factors
169					Ether lipid				FALSE	Ether lipid
170					D-Arginine and D-ornithine				FALSE	D-Arginine and D-ornithine
171					Circadian rhythm - mammal	40	DIAMOND	40	FALSE	Circadian rhythm - mammal
172					Homologous recombination	40	DIAMOND	40	FALSE	Homologous recombination
173					High-mannose type N-glycan biosynthesis	40	DIAMOND	40	FALSE	High-mannose type N-glycan biosynthesis
174					Base excision repair	40	DIAMOND	40	FALSE	Base excision repair
175					Caffeine				FALSE	Caffeine
176					Vitamin B7				FALSE	Vitamin B7
177					Vitamin B6				FALSE	Vitamin B6
178	hypothetical_protein	0.353926217	0.291492759	4.929084694	A1A110109	40	ELLIPSE	40	FALSE	A1A110109
179	t-SNARE,_SSO1	-0.461155948	-0.943078033	5.012077143	A1A111065	40	ELLIPSE	40	FALSE	A1A111065
180					SNARE interactions in vesicular transport	40	DIAMOND	40	FALSE	SNARE interactions in vesicular transport
181	v-SNARE_Ykt6;_trafficking_to_and_within_Golgi,_endocytic_trafficking_to_vacuole,_vacuolar_fusion	-0.423386926	0.476785015	4.307241358	A1A110133	40	ELLIPSE	40	FALSE	A1A110133
182					Non-homologous end-joining	40	DIAMOND	40	FALSE	Non-homologous end-joining
183	Zn2Cys6_transcriptional_regulator	3.098944841	0.665852068	4.964484544	A1A109576	40	ELLIPSE	40	FALSE	A1A109576
184					Mismatch repair	40	DIAMOND	40	FALSE	Mismatch repair
185	conserved_hypothetical_protein	0.968666609	0.12774156	5.232367209	A1A109429	40	ELLIPSE	40	FALSE	A1A109429
186					Sulfur relay system	40	DIAMOND	40	FALSE	Sulfur relay system
187					Phosphatidylinositol signaling system	40	DIAMOND	40	FALSE	Phosphatidylinositol signaling system
188	Calmodulin_OS=Neurospora_crassa_(strain_ATCC_24698_/_74-OR23-1A_/_CBS_708.71_/_DSM_1257_/_FGSC_987)_GN=cmd-1_PE=1_SV=2	-0.213440438	-1.34724828	5.870972972	A1A102396	40	ELLIPSE	40	FALSE	A1A102396
189	Flap_endonuclease_1_OS=Nectria_haematococca_(strain_77-13-4_/_ATCC_MYA-4622_/_FGSC_9596_/_MPVI)_GN=FEN1_PE=3_SV=1	0.904947227	-0.633056214	5.287284379	A1A111524	40	ELLIPSE	40	FALSE	A1A111524
190					DNA replication	40	DIAMOND	40	FALSE	DNA replication
191	Alkaline_phosphatase,_putative	-0.040050354	0.853879109	5.676401887	A1A107819	40	ELLIPSE	40	FALSE	A1A107819
192					Folate biosynthesis	40	DIAMOND	40	FALSE	Folate biosynthesis
193	Alkaline_phosphatase	0.324302547	1.654791588	5.577904078	A1A107479	40	ELLIPSE	40	FALSE	A1A107479
194					Protein export	40	DIAMOND	40	FALSE	Protein export
195	mRNA_decapping_hydrolase,_putative	-0.758547841	1.741968687	4.701990729	A1A110180	40	ELLIPSE	40	FALSE	A1A110180
196	Heat_shock_70_kDa_protein_OS=Emericella_nidulans_(strain_FGSC_A4_/_ATCC_38163_/_CBS_112.46_/_NRRL_194_/_M139)_GN=AN6010_PE=1_SV=1	0.763123432	-0.106246392	6.028758641	A1A109334	40	ELLIPSE	40	FALSE	A1A109334
197					RNA degradation	40	DIAMOND	40	FALSE	RNA degradation
198	Heat_shock_protein_60_OS=Emericella_nidulans_(strain_FGSC_A4_/_ATCC_38163_/_CBS_112.46_/_NRRL_194_/_M139)_GN=hsp60_PE=1_SV=1	0.058503532	0.786053472	6.14319071	A1A105200	40	ELLIPSE	40	FALSE	A1A105200
199	isochorismatase_family_hydrolase,_putative	0.537114134	-0.851123149	5.163138346	A1A105417	40	ELLIPSE	40	FALSE	A1A105417
200					Nicotinate and nicotinamide				FALSE	Nicotinate and nicotinamide
201	replication_factor_A,_large_subunit	0.322296224	-0.088021633	5.005823646	A1A106931	40	ELLIPSE	40	FALSE	A1A106931
202	auxiliary_protein_of_DNA_polymerase_delta	1.123388754	0.414647558	5.707287095	A1A100596	40	ELLIPSE	40	FALSE	A1A100596
203					Nucleotide excision repair	40	DIAMOND	40	FALSE	Nucleotide excision repair
204	peptide_transporter_MTD1	-1.338560494	-2.146352398	5.573721301	A1A101983	40	ELLIPSE	40	FALSE	A1A101983
205					Taurine and hypotaurine				FALSE	Taurine and hypotaurine
206	ubiquitin-activating_enzyme_UBA1	-1.554641962	-0.916357717	4.870573565	A1A100319	40	ELLIPSE	40	FALSE	A1A100319
207					Ubiquitin mediated proteolysis	40	DIAMOND	40	FALSE	Ubiquitin mediated proteolysis
208	hypothetical_protein	0.718766236	-0.93757983	4.256570858	A1A100178	40	ELLIPSE	40	FALSE	A1A100178
209	Serine/threonine-protein_phosphatase_PP1_OS=Neurospora_crassa_(strain_ATCC_24698_/_74-OR23-1A_/_CBS_708.71_/_DSM_1257_/_FGSC_987)_GN=ppp-1_PE=2_SV=1	-0.147091872	-1.222545355	4.733740418	A1A108524	40	ELLIPSE	40	FALSE	A1A108524
210	cell_division_control_protein	2.011785079	0.966661546	4.714951888	A1A104559	40	ELLIPSE	40	FALSE	A1A104559
211					Meiosis	40	DIAMOND	40	FALSE	Meiosis
212	septin-like_protein	-0.155529178	-0.502139351	4.606957948	A1A102263	40	ELLIPSE	40	FALSE	A1A102263
213					N-Glycan biosynthesis	40	DIAMOND	40	FALSE	N-Glycan biosynthesis
214					Glycosphingolipid biosynthesis - globo series	40	DIAMOND	40	FALSE	Glycosphingolipid biosynthesis - globo series
215	Choline_phosphate_cytidylyltransferase/Predicted_CDP-ethanolamine_synthase	-0.916499313	-0.012852341	4.369656339	A1A103584	40	ELLIPSE	40	FALSE	A1A103584
216	glycerophosphoryl_diester_phosphodiesterase_family_protein	-0.153663147	0.395836052	5.248505981	A1A103526	40	ELLIPSE	40	FALSE	A1A103526
217	phospholipase-like_protein	0.500234039	1.000342599	6.877734049	A1A102611	40	ELLIPSE	40	FALSE	A1A102611
218	Epoxide_hydrolase	0.676209627	0.56842715	6.314744901	A1A100674	40	ELLIPSE	40	FALSE	A1A100674
219					Glycerophospholipid				FALSE	Glycerophospholipid
220	Phosphatidylserine_decarboxylase	0.942015223	0.757624102	6.497727367	A1A100385	40	ELLIPSE	40	FALSE	A1A100385
221	Beta_HSD-beta_hydroxysteroid_dehydrogenase/isomerase_family	-1.602600064	-1.452108003	5.071671927	A1A110448	40	ELLIPSE	40	FALSE	A1A110448
222	Dienelactone_hydrolase	-1.71500268	-1.849092039	6.55561726	A1A107247	40	ELLIPSE	40	FALSE	A1A107247
223	dienelactone_hydrolase	-0.470320957	-0.487265415	6.50614491	A1A106285	40	ELLIPSE	40	FALSE	A1A106285
224	Cytochrome_P-450_lanosterol_demethylase;_ergosterol_biosynthetic_pathway	-2.80262775	-3.50270137	4.20608181	A1A100664	40	ELLIPSE	40	FALSE	A1A100664
225					Steroid biosynthesis	40	DIAMOND	40	FALSE	Steroid biosynthesis
226	hypothetical_protein	-0.783732643	-0.593334902	5.080392568	A1A100241	40	ELLIPSE	40	FALSE	A1A100241
227					Synthesis and degradation of ketone bodies	40	DIAMOND	40	FALSE	Synthesis and degradation of ketone bodies
228					Ascorbate and aldarate				FALSE	Ascorbate and aldarate
229	Phospho-2-dehydro-3-deoxyheptonate_aldolase	-2.153189797	-1.120378916	4.87205305	A1A105819	40	ELLIPSE	40	FALSE	A1A105819
230	TrpE_Anthranilate/para-aminobenzoate_synthases_component_I	-0.840200336	-0.322128283	4.823488467	A1A105246	40	ELLIPSE	40	FALSE	A1A105246
231					Phenylalanine, tyrosine and tryptophan biosynthesis	40	DIAMOND	40	FALSE	Phenylalanine, tyrosine and tryptophan biosynthesis
232	Multifunctional_tryptophan_biosynthesis_protein_OS=Neurospora_crassa_(strain_ATCC_24698_/_74-OR23-1A_/_CBS_708.71_/_DSM_1257_/_FGSC_987)_GN=trp-1_PE=4_SV=2	0.720653211	0.289920611	4.041090341	A1A102067	40	ELLIPSE	40	FALSE	A1A102067
233	GH89_?-N-acetylglucosaminidase	-1.600612313	-2.973729675	4.997572349	A1A108532	40	ELLIPSE	40	FALSE	A1A108532
234					Glycosaminoglycan degradation	40	DIAMOND	40	FALSE	Glycosaminoglycan degradation
235	arylsulfatase	-1.355279837	-2.192790179	3.967638571	A1A101001	40	ELLIPSE	40	FALSE	A1A101001
236					Pantothenate and CoA biosynthesis	40	DIAMOND	40	FALSE	Pantothenate and CoA biosynthesis
237	short_chain_dehydrogenase/reductase	-0.875213981	-2.597077038	5.60631783	A1A110221	40	ELLIPSE	40	FALSE	A1A110221
238					Porphyrin and chlorophyll				FALSE	Porphyrin and chlorophyll
239	Coproporphyrinogen_III_oxidase	2.140413519	1.646236864	5.170895144	A1A104127	40	ELLIPSE	40	FALSE	A1A104127
240	Tubulin_beta-1_chain_OS=Hypocrea_virens_PE=2_SV=1	-0.140351616	0.592098666	4.687634551	A1A108628	40	ELLIPSE	40	FALSE	A1A108628
241	Tubulin_alpha_chain_OS=Gibberella_zeae_(strain_PH-1_/_ATCC_MYA-4620_/_FGSC_9075_/_NRRL_31084)_GN=TUB1_PE=3_SV=2	2.016619689	0.552816748	5.315955116	A1A108400	40	ELLIPSE	40	FALSE	A1A108400
242	Actin_OS=Neurospora_crassa_(strain_ATCC_24698_/_74-OR23-1A_/_CBS_708.71_/_DSM_1257_/_FGSC_987)_GN=act-1_PE=3_SV=2	-0.647551061	-0.778580695	6.170268741	A1A107982	40	ELLIPSE	40	FALSE	A1A107982
243					Phagosome	40	DIAMOND	40	FALSE	Phagosome
244	Actin-related_protein_3_OS=Neurospora_crassa_(strain_ATCC_24698_/_74-OR23-1A_/_CBS_708.71_/_DSM_1257_/_FGSC_987)_GN=arp-3_PE=2_SV=2	2.235113095	-0.60770676	4.994382862	A1A103943	40	ELLIPSE	40	FALSE	A1A103943
245	cytochrome_b5-like_Heme/Steroid_binding_domain-containing_protein	-3.485567641	-1.237030438	4.290113422	A1A111119	40	ELLIPSE	40	FALSE	A1A111119
246					One carbon pool by folate	40	DIAMOND	40	FALSE	One carbon pool by folate
247	Isocitrate/isopropylmalate_dehydrogenase	-1.813900106	-0.103997919	4.936045981	A1A101794	40	ELLIPSE	40	FALSE	A1A101794
248					Lysine biosynthesis	40	DIAMOND	40	FALSE	Lysine biosynthesis
249					Biosynthesis of unsaturated fatty acids	40	DIAMOND	40	FALSE	Biosynthesis of unsaturated fatty acids
250	Farnesyl_pyrophosphate_synthase_OS=Neurospora_crassa_(strain_ATCC_24698_/_74-OR23-1A_/_CBS_708.71_/_DSM_1257_/_FGSC_987)_GN=fpp_PE=3_SV=2	-0.265504104	-0.486240448	5.311089815	A1A110640	40	ELLIPSE	40	FALSE	A1A110640
251	Isopentenyl_diphosphate:dimethylallyl_diphosphate_isomerase	0.656065214	0.077480921	4.887851073	A1A109239	40	ELLIPSE	40	FALSE	A1A109239
252	Erg19p_of_Saccharomyces_cerevisiae,_a_mevalonate_pyrophosphate_decarboxylase_in_theErgosterol_biosynthetic_pathway	-1.483379653	-1.054859788	5.549674788	A1A100874	40	ELLIPSE	40	FALSE	A1A100874
253					Terpenoid backbone biosynthesis	40	DIAMOND	40	FALSE	Terpenoid backbone biosynthesis
254					alpha-Linolenic acid				FALSE	alpha-Linolenic acid
255	Vacuolar_protein_sorting-associated_protein_Vps27	0.095794825	0.662149888	3.93491348	A1A111953	40	ELLIPSE	40	FALSE	A1A111953
256	hypothetical_protein	-3.550110111	-2.965547612	4.893614199	A1A108654	40	ELLIPSE	40	FALSE	A1A108654
257	clathrin_heavy_chain,_chc1,_vesicle_coat_protein	-0.176576709	-0.026083137	5.347332393	A1A106571	40	ELLIPSE	40	FALSE	A1A106571
258	Ras-related_protein_Rab-11B_OS=Diplobatis_ommata_PE=2_SV=1	0.202866525	0.628502992	5.507073054	A1A104429	40	ELLIPSE	40	FALSE	A1A104429
259					Endocytosis	40	DIAMOND	40	FALSE	Endocytosis
260	sulfite_reductase,_?-subunit	0.390994483	0.540911071	4.283174931	A1A108304	40	ELLIPSE	40	FALSE	A1A108304
261					Sulfur				FALSE	Sulfur
262	mitochondrial_ribosomal_protein_MRPL6.	-0.428222241	-0.123584819	5.607996231	A1A105601	40	ELLIPSE	40	FALSE	A1A105601
263	Ras-like_protein_OS=Colletotrichum_trifolii_GN=RAS_PE=2_SV=1	1.08656096	1.234800497	6.009570585	A1A109149	40	ELLIPSE	40	FALSE	A1A109149
264	Mitogen-activated_protein_kinase_spm1_OS=Schizosaccharomyces_pombe_(strain_972_/_ATCC_24843)_GN=spm1_PE=1_SV=1	-0.581622204	-0.289788451	5.12988004	A1A103748	40	ELLIPSE	40	FALSE	A1A103748
265	GTP-binding_protein_rhoA_OS=Emericella_nidulans_(strain_FGSC_A4_/_ATCC_38163_/_CBS_112.46_/_NRRL_194_/_M139)_GN=rhoA_PE=3_SV=1	0.218946038	0.117043356	5.638400692	A1A101316	40	ELLIPSE	40	FALSE	A1A101316
266					MAPK signaling pathway				FALSE	MAPK signaling pathway
267	short_chain_dehydrogenase/reductase	0.532732874	-0.183133281	5.901055458	A1A111801	40	ELLIPSE	40	FALSE	A1A111801
268	short_chain_dehydrogenase/reductase	-0.166245235	1.551190159	5.974528065	A1A106490	40	ELLIPSE	40	FALSE	A1A106490
269	short_chain_dehydrogenase/reductase	-0.735838328	-1.511398617	5.854803709	A1A101558	40	ELLIPSE	40	FALSE	A1A101558
270					Fatty acid biosynthesis	40	DIAMOND	40	FALSE	Fatty acid biosynthesis
271	biotin-protein_ligase	-1.451366097	-2.55736962	3.890490264	A1A111357	40	ELLIPSE	40	FALSE	A1A111357
272					Biotin				FALSE	Biotin
273	Histidine_biosynthesis_trifunctional_protein_OS=Neurospora_crassa_(strain_ATCC_24698_/_74-OR23-1A_/_CBS_708.71_/_DSM_1257_/_FGSC_987)_GN=his-3_PE=3_SV=3	-0.908959641	-0.542302756	4.819211853	A1A103084	40	ELLIPSE	40	FALSE	A1A103084
274					Histidine				FALSE	Histidine
275	conserved_hypothetical_protein	-0.73736239	-0.537122622	5.337577139	A1A104032	40	ELLIPSE	40	FALSE	A1A104032
276	GTP_cyclohydrolase	-1.951992655	-0.489191976	4.774070845	A1A102431	40	ELLIPSE	40	FALSE	A1A102431
277					Riboflavin				FALSE	Riboflavin
278	inositol_monophosphatase	-0.822299027	0.303838017	4.959121886	A1A109212	40	ELLIPSE	40	FALSE	A1A109212
279	phospholipase_C	-0.599398681	-4.954735979	5.330055679	A1A106995	40	ELLIPSE	40	FALSE	A1A106995
280	phospholipase_C,_related_to_Cryphonectria_parasitica_phosphatidyl_inositol-specific_phospholipase_C	0.225919001	0.18100202	5.00337572	A1A104483	40	ELLIPSE	40	FALSE	A1A104483
281					Inositol phosphate				FALSE	Inositol phosphate
282	Phospholipase_C,_related_to_Listeria_monocytogenesPlcA_(Evalue_1.62e-21),_has_a_homologue_in_Gibberella_zeae	-0.692126203	-0.976279085	5.074143269	A1A101767	40	ELLIPSE	40	FALSE	A1A101767
283	20S_proteasome_alpha-type_subunit_Pre5	-0.210365888	0.166809265	5.466096862	A1A110499	40	ELLIPSE	40	FALSE	A1A110499
284	Probable_proteasome_subunit_alpha_type-5_OS=Schizosaccharomyces_pombe_(strain_972_/_ATCC_24843)_GN=pup2_PE=1_SV=1	-0.226339499	0.091435809	5.348695135	A1A109338	40	ELLIPSE	40	FALSE	A1A109338
285	20S_proteasome_beta-type_subunit_Pre2	-2.818640427	-2.524060133	5.517262604	A1A109103	40	ELLIPSE	40	FALSE	A1A109103
286	20S_proteasome_alpha_subunit_Scl1	1.193831027	-0.04204084	5.535814788	A1A108627	40	ELLIPSE	40	FALSE	A1A108627
287	20S_proteasome,_alpha_subunit_Pre6	-0.963911688	-1.226793577	5.506607169	A1A108463	40	ELLIPSE	40	FALSE	A1A108463
288	20S_proteasome_beta-type_subunit_Pre9	-0.406061142	1.85809959	5.593644768	A1A107363	40	ELLIPSE	40	FALSE	A1A107363
289	Proteasome_subunit_beta_type-1_OS=Saccharomyces_cerevisiae_(strain_ATCC_204508_/_S288c)_GN=PRE3_PE=1_SV=2	1.273101671	3.473387161	6.317302874	A1A106588	40	ELLIPSE	40	FALSE	A1A106588
290	20S_proteasome_alpha-type_subunit_Pre10	-0.989243073	-1.171680386	5.460955599	A1A105675	40	ELLIPSE	40	FALSE	A1A105675
291	26S_proteasome_regulatory_subunit_rpn-8_OS=Neurospora_crassa_(strain_ATCC_24698_/_74-OR23-1A_/_CBS_708.71_/_DSM_1257_/_FGSC_987)_GN=rpn-8_PE=3_SV=1	-0.703095096	0.017049615	4.6513602	A1A104125	40	ELLIPSE	40	FALSE	A1A104125
292	20S_proteasome_beta-type_subunit_Pre7	-0.790282139	-0.408429723	5.455429927	A1A104098	40	ELLIPSE	40	FALSE	A1A104098
293					Proteasome	40	DIAMOND	40	FALSE	Proteasome
294	20S_proteasome_beta-type_subunit_Pre8	0.953072246	0.336928885	5.616750922	A1A100682	40	ELLIPSE	40	FALSE	A1A100682
295	HyuA,_N-methylhydantoinase_A/acetone_carboxylase,_beta_subunit	-4.63809692	-4.018468793	5.362079359	A1A110676	40	ELLIPSE	40	FALSE	A1A110676
296	glutathione_synthase	-2.485648442	-1.674742547	4.712375645	A1A108486	40	ELLIPSE	40	FALSE	A1A108486
297	Glutathione_S-transferase	0.31812823	-0.263906057	6.177819136	A1A105126	40	ELLIPSE	40	FALSE	A1A105126
298	Glutathione_reductase_OS=Neurospora_crassa_(strain_ATCC_24698_/_74-OR23-1A_/_CBS_708.71_/_DSM_1257_/_FGSC_987)_GN=glr-1_PE=3_SV=1	-1.07571461	-0.838522456	6.482492531	A1A104919	40	ELLIPSE	40	FALSE	A1A104919
299					Glutathione				FALSE	Glutathione
300	glutathione_S-transferase	-1.327116689	-0.560840727	5.175527824	A1A102774	40	ELLIPSE	40	FALSE	A1A102774
301	Ceramidase_family_protein,_associated_toCellulase_signal_transduction_(PMID:_15288024)	0.478894169	-0.040206109	7.329243194	A1A111824	40	ELLIPSE	40	FALSE	A1A111824
302	acid_sphingomyelin_phosphodiesterase_(probably_vacuolar)	0.722610287	1.281952201	6.440956313	A1A110439	40	ELLIPSE	40	FALSE	A1A110439
303					Sphingolipid				FALSE	Sphingolipid
304	Polyadenylate-binding_protein,_cytoplasmic_and_nuclear_OS=Chaetomium_globosum_(strain_ATCC_6205_/_CBS_148.51_/_DSM_1962_/_NBRC_6347_/_NRRL_1970)_GN=PAB1_PE=3_SV=1	0.044650109	0.027899983	5.563631572	A1A111830	40	ELLIPSE	40	FALSE	A1A111830
305	hypothetical_protein	-0.633344868	0.121510144	5.43490357	A1A108448	40	ELLIPSE	40	FALSE	A1A108448
306	RNA_recognition_domain-containing_protein	-1.109165787	-1.081000178	4.41541068	A1A102417	40	ELLIPSE	40	FALSE	A1A102417
307	DadA_Glycine/D-amino_acid_oxidases_(deaminating)_[Amino_acid_transport_and_metabolism]	2.172490396	2.567951574	4.41599818	A1A102308	40	ELLIPSE	40	FALSE	A1A102308
308	nucleolysin_TIA-1	0.756912266	0.523741592	5.25577511	A1A101159	40	ELLIPSE	40	FALSE	A1A101159
309					Spliceosome	40	DIAMOND	40	FALSE	Spliceosome
310	hypothetical_protein	-0.813623687	-0.522509173	6.62117583	A1A100574	40	ELLIPSE	40	FALSE	A1A100574
311	Selenocysteine_lyase-like_protein	-2.238285812	-1.261451772	5.259359018	A1A107085	40	ELLIPSE	40	FALSE	A1A107085
312					Selenoamino acid				FALSE	Selenoamino acid
313	3-isopropylmalate_dehydratase	0.404599078	-0.465822827	5.22846154	A1A109999	40	ELLIPSE	40	FALSE	A1A109999
314	dihydrohypothetical_protein-acid_dehydratase	0.1985457	0.281999664	6.360323439	A1A107750	40	ELLIPSE	40	FALSE	A1A107750
315	3-isopropylmalate_dehydrogenase_OS=Sordaria_macrospora_GN=LEU1_PE=3_SV=1	-0.712702659	-0.731441045	5.901289931	A1A104912	40	ELLIPSE	40	FALSE	A1A104912
316	Ketol-acid_reductoisomerase,_mitochondrial_OS=Neurospora_crassa_(strain_ATCC_24698_/_74-OR23-1A_/_CBS_708.71_/_DSM_1257_/_FGSC_987)_GN=ilv-2_PE=3_SV=2	0.001234419	0.730050368	6.592703263	A1A102892	40	ELLIPSE	40	FALSE	A1A102892
317	Putative_dihydroxy-acid_dehydratase,_mitochondrial_OS=Schizosaccharomyces_pombe_(strain_972_/_ATCC_24843)_GN=SPAC17G8.06c_PE=2_SV=1	-0.785062042	-0.735105717	5.790871355	A1A102659	40	ELLIPSE	40	FALSE	A1A102659
318	3-isopropylmalate_dehydrogenase	-1.844691154	-3.443838425	3.851658775	A1A101557	40	ELLIPSE	40	FALSE	A1A101557
319	Isocitrate/isopropylmalate_dehydrogenase	0.323803533	0.810658618	4.267695072	A1A100364	40	ELLIPSE	40	FALSE	A1A100364
320					Valine, leucine and isoleucine biosynthesis	40	DIAMOND	40	FALSE	Valine, leucine and isoleucine biosynthesis
321	Thymidylate_kinase	-2.389035421	-3.590762235	4.632243661	A1A110844	40	ELLIPSE	40	FALSE	A1A110844
322	Orotate_phosphoribosyltransferase_OS=Hypocrea_jecorina_GN=ura5_PE=3_SV=1	0.990159798	0.855095108	4.853705614	A1A109347	40	ELLIPSE	40	FALSE	A1A109347
323	Cytidine/deoxycytidylate_deaminase	0.525632932	0.15501086	5.598594085	A1A109099	40	ELLIPSE	40	FALSE	A1A109099
324	Thioredoxin_reductase_OS=Neurospora_crassa_(strain_ATCC_24698_/_74-OR23-1A_/_CBS_708.71_/_DSM_1257_/_FGSC_987)_GN=cys-9_PE=3_SV=1	-0.121139713	-1.429599247	5.005102042	A1A103088	40	ELLIPSE	40	FALSE	A1A103088
325	dihydroorotase	0.472174764	0.30862066	4.775982007	A1A102811	40	ELLIPSE	40	FALSE	A1A102811
326	dUTP_diphosphatase	0.457978749	0.198362136	5.159111451	A1A100594	40	ELLIPSE	40	FALSE	A1A100594
327					Pyrimidine				FALSE	Pyrimidine
328	threonyl-tRNA_synthetase,_class_IIa.	-0.898766793	-0.400347045	4.822436207	A1A111037	40	ELLIPSE	40	FALSE	A1A111037
329	glutamyl-tRNA_synthetase,_class_Ic.	0.088763057	-0.127757498	5.465049175	A1A110717	40	ELLIPSE	40	FALSE	A1A110717
330	cysteinyl-tRNA_synthetase,_class_Ia.	2.573906471	0.155431908	5.235760351	A1A110465	40	ELLIPSE	40	FALSE	A1A110465
331	Amidase	0.598632946	-0.019617819	5.876045955	A1A107305	40	ELLIPSE	40	FALSE	A1A107305
332	Leucine--tRNA_ligase,_cytoplasmic_OS=Neurospora_crassa_(strain_ATCC_24698_/_74-OR23-1A_/_CBS_708.71_/_DSM_1257_/_FGSC_987)_GN=leu-6_PE=3_SV=2	0.700420186	0.263449121	5.226588251	A1A104590	40	ELLIPSE	40	FALSE	A1A104590
333	methionyl-tRNA_synthetase.	-0.580545246	-0.178681631	4.692671271	A1A103763	40	ELLIPSE	40	FALSE	A1A103763
334	aspartyl-tRNA_synthetase,_class_IIb.	-0.182163935	-0.58136746	5.418757795	A1A103185	40	ELLIPSE	40	FALSE	A1A103185
335	alanyl-tRNA_synthetase,_class_IIc.	-0.858195792	-1.579645879	5.162322487	A1A103134	40	ELLIPSE	40	FALSE	A1A103134
336		-1.132710781	-0.159479563	5.211532719	A1A102640	40	ELLIPSE	40	FALSE	A1A102640
337	amidase	0.84415985	-0.021038554	4.684700943	A1A102622	40	ELLIPSE	40	FALSE	A1A102622
338	glutaminyl-trna_synthetase.	-0.102270109	-0.481958433	4.502651784	A1A100781	40	ELLIPSE	40	FALSE	A1A100781
339					Aminoacyl-tRNA biosynthesis	40	DIAMOND	40	FALSE	Aminoacyl-tRNA biosynthesis
340	LysU_Lysyl-tRNA_synthetase_(class_II)	1.306500239	-2.123697988	4.631500632	A1A100236	40	ELLIPSE	40	FALSE	A1A100236
341	2-nitropropane_dioxygenase	0.552423307	0.368973915	4.992950763	A1A111858	40	ELLIPSE	40	FALSE	A1A111858
342	Sulfite_oxidase,_molybdopterin-binding_component	-0.68267509	-0.093488017	6.613607741	A1A110949	40	ELLIPSE	40	FALSE	A1A110949
343	hypothetical_protein	-2.381641047	-2.751688629	5.300774588	A1A109247	40	ELLIPSE	40	FALSE	A1A109247
344	IMP_dehydrogenase	-1.351475654	-1.73313312	5.182093744	A1A108949	40	ELLIPSE	40	FALSE	A1A108949
345	monodehydroascorbate_reductase	0.151014509	0.822722807	6.475571893	A1A105864	40	ELLIPSE	40	FALSE	A1A105864
346					Nitrogen				FALSE	Nitrogen
347	peroxidase/hem_containing	0.076177336	0.311689108	5.314276799	A1A111929	40	ELLIPSE	40	FALSE	A1A111929
348	hypothetical_protein	-0.453652232	-0.435588661	6.427050551	A1A110704	40	ELLIPSE	40	FALSE	A1A110704
349	short_chain_dehydrogenase/reductase	2.05412087	0.652213877	4.823023371	A1A110626	40	ELLIPSE	40	FALSE	A1A110626
350	Glutathione_peroxidase	0.611133656	-0.358041567	4.774498506	A1A110561	40	ELLIPSE	40	FALSE	A1A110561
351	short_chain_dehydrognease/reductase	-0.04226366	-0.288970355	4.783903781	A1A105773	40	ELLIPSE	40	FALSE	A1A105773
352	L-xylulose_reductase_OS=Hypocrea_jecorina_GN=lxr1_PE=2_SV=1	-0.902386507	-0.301493456	6.409352008	A1A105505	40	ELLIPSE	40	FALSE	A1A105505
353	D-arabinitol_dehydrogenase_ArbD	0.008260262	-0.020573113	5.416079648	A1A105476	40	ELLIPSE	40	FALSE	A1A105476
354					Arachidonic acid				FALSE	Arachidonic acid
355	Serine/threonine-protein_phosphatase_PP2A_catalytic_subunit_OS=Neurospora_crassa_(strain_ATCC_24698_/_74-OR23-1A_/_CBS_708.71_/_DSM_1257_/_FGSC_987)_GN=pph-1_PE=3_SV=3	0.740521779	-0.158906046	5.659222441	A1A110155	40	ELLIPSE	40	FALSE	A1A110155
356	Acid_phosphat_AHistidine_acid_phosphatase	-0.101393824	0.039887979	4.609259851	A1A109197	40	ELLIPSE	40	FALSE	A1A109197
357	protein_phosphatase_2A_regulatory_B_subunit	0.805631728	-0.700293472	4.978761691	A1A108825	40	ELLIPSE	40	FALSE	A1A108825
358	hypothetical_protein	0.26520403	0.33695744	6.068942113	A1A106902	40	ELLIPSE	40	FALSE	A1A106902
359	histidine_acid_phytase	2.215608712	-1.0406898	5.734099945	A1A106037	40	ELLIPSE	40	FALSE	A1A106037
360	phytase	-1.157624512	-2.220661265	5.218292195	A1A105736	40	ELLIPSE	40	FALSE	A1A105736
361	mitotic_checkpoint_protein_BUB3	0.783656962	-0.24861855	4.234990311	A1A105644	40	ELLIPSE	40	FALSE	A1A105644
362	acid_phosphatase-like_protein	-0.76656592	-0.928487182	6.456343587	A1A104670	40	ELLIPSE	40	FALSE	A1A104670
363	NACHT_domain_protein	2.477903168	3.636058451	5.897937029	A1A103477	40	ELLIPSE	40	FALSE	A1A103477
364	phytase	1.048303156	0.138096218	5.665618696	A1A102739	40	ELLIPSE	40	FALSE	A1A102739
365					Cell cycle	40	DIAMOND	40	FALSE	Cell cycle
366	Tup1	0.595651646	0.50021262	5.936280503	A1A100348	40	ELLIPSE	40	FALSE	A1A100348
367					Phenylalanine				FALSE	Phenylalanine
368	Exo-beta-D-glucosaminidase_OS=Hypocrea_virens_GN=gls1_PE=2_SV=1	0.391258508	0.30049863	5.648900073	A1A110919	40	ELLIPSE	40	FALSE	A1A110919
369	GH2_?-mannosidase	-0.964978629	-1.244363773	5.268531065	A1A110254	40	ELLIPSE	40	FALSE	A1A110254
370	GH2_?-mannosidase	-3.453478375	-1.390006814	4.210782521	A1A108553	40	ELLIPSE	40	FALSE	A1A108553
371	glycoside_hydrolase_family_GH30	-1.924804208	-2.580128922	5.265556919	A1A107503	40	ELLIPSE	40	FALSE	A1A107503
372	GH38_?-mannosidase	-0.523164188	0.126815631	6.741484761	A1A104867	40	ELLIPSE	40	FALSE	A1A104867
373	GH2_?-mannosidase	-0.148052318	-1.278384104	6.502659067	A1A102868	40	ELLIPSE	40	FALSE	A1A102868
374	GH2_?-mannosidase	1.522464589	-1.440635453	6.374224614	A1A102595	40	ELLIPSE	40	FALSE	A1A102595
375	GH30_glucan_endo_1,6-?-glucanase	0.425505496	0.063959838	4.763893611	A1A102540	40	ELLIPSE	40	FALSE	A1A102540
376	GH30_endo-?-1,4-xylanase_XYN4	1.04915467	-1.155845775	5.101804815	A1A102032	40	ELLIPSE	40	FALSE	A1A102032
377					Other glycan degradation	40	DIAMOND	40	FALSE	Other glycan degradation
378	Formyltetrahydrofolate_hydrolase_PurU	-1.975867585	-3.502456099	5.578895717	A1A110830	40	ELLIPSE	40	FALSE	A1A110830
379	Haloacid_dehalogenase-like_protein	0.281321988	0.135769937	6.263159443	A1A110546	40	ELLIPSE	40	FALSE	A1A110546
380	C1_tetrahydrofolate_synthase,_putative	-1.036232928	0.230215313	5.505101281	A1A108692	40	ELLIPSE	40	FALSE	A1A108692
381	formamidase	-0.240646422	-0.176190325	6.284477425	A1A107137	40	ELLIPSE	40	FALSE	A1A107137
382	methylisocitrate_lyase	0.570291935	-0.08710032	4.898965468	A1A106426	40	ELLIPSE	40	FALSE	A1A106426
383					Glyoxylate and dicarboxylate				FALSE	Glyoxylate and dicarboxylate
384					beta-Alanine				FALSE	beta-Alanine
385	RNA_recognition_domain-containing_protein	0.262846843	-0.442424242	5.766371772	A1A111740	40	ELLIPSE	40	FALSE	A1A111740
386	Elongation_factor_1-alpha_OS=Hypocrea_jecorina_GN=tef1_PE=3_SV=1	-0.739140894	-0.175610127	6.129208271	A1A109688	40	ELLIPSE	40	FALSE	A1A109688
387	translation_initiation_factor_SUI1.	1.45804019	1.519694871	4.588130281	A1A109497	40	ELLIPSE	40	FALSE	A1A109497
388	ATP-dependent_RNA_helicase_eIF4A_OS=Magnaporthe_oryzae_(strain_70-15_/_ATCC_MYA-4617_/_FGSC_8958)_GN=TIF1_PE=3_SV=1	-0.381195656	0.235844676	5.896964088	A1A108839	40	ELLIPSE	40	FALSE	A1A108839
389	Eukaryotic_translation_initiation_factor_2_subunit_gamma_OS=Saccharomyces_cerevisiae_(strain_ATCC_204508_/_S288c)_GN=GCD11_PE=1_SV=1	2.283163195	3.459316723	5.790334568	A1A108837	40	ELLIPSE	40	FALSE	A1A108837
390	ubiquitin-like_modifier_SUMO,_putative	0.912615378	4.206338307	5.219132852	A1A108700	40	ELLIPSE	40	FALSE	A1A108700
391	Eukaryotic_translation_initiation_factor_3_subunit_I_OS=Chaetomium_globosum_(strain_ATCC_6205_/_CBS_148.51_/_DSM_1962_/_NBRC_6347_/_NRRL_1970)_GN=TIF34_PE=3_SV=1	-1.547176873	0.609316225	5.229378635	A1A108693	40	ELLIPSE	40	FALSE	A1A108693
392	SAM-methyltransferase,_only_Hypocreaceae	0.194730068	-0.061336315	4.728358546	A1A108386	40	ELLIPSE	40	FALSE	A1A108386
393	FGGY-family_pentulose_kinase	0.108895077	-0.261942987	5.508053418	A1A108138	40	ELLIPSE	40	FALSE	A1A108138
394	Eukaryotic_translation_initiation_factor_3_subunit_B_OS=Neurospora_crassa_(strain_ATCC_24698_/_74-OR23-1A_/_CBS_708.71_/_DSM_1257_/_FGSC_987)_GN=prt-1_PE=3_SV=1	-3.665569021	-5.772801115	5.444868113	A1A104229	40	ELLIPSE	40	FALSE	A1A104229
395	nuclear_pore_complex_protein_sonA	0.339590081	0.290630825	5.08798653	A1A103782	40	ELLIPSE	40	FALSE	A1A103782
396	guanylate_kinase,_putative	0.189748667	3.427517946	5.339058797	A1A101168	40	ELLIPSE	40	FALSE	A1A101168
397	GTP-binding_nuclear_protein_GSP1/Ran_OS=Candida_albicans_(strain_WO-1)_GN=GSP1_PE=3_SV=2	-0.812782076	-0.633425432	4.999766712	A1A100568	40	ELLIPSE	40	FALSE	A1A100568
398	hypothetical_protein	0.979036834	-0.173778171	5.141790533	A1A100519	40	ELLIPSE	40	FALSE	A1A100519
399					RNA transport	40	DIAMOND	40	FALSE	RNA transport
400	Eukaryotic_translation_initiation_factor_3_subunit_C_OS=Magnaporthe_oryzae_(strain_70-15_/_ATCC_MYA-4617_/_FGSC_8958)_GN=NIP1_PE=3_SV=1	-0.174440663	0.296318785	4.291301763	A1A100482	40	ELLIPSE	40	FALSE	A1A100482
401					Linoleic acid				FALSE	Linoleic acid
402	6-phosphogluconate_dehydrogenase,_decarboxylating_2_OS=Saccharomyces_cerevisiae_(strain_ATCC_204508_/_S288c)_GN=GND2_PE=1_SV=1	0.655997462	0.345437254	6.932374241	A1A112368	40	ELLIPSE	40	FALSE	A1A112368
403	hypothetical_protein	-0.020499944	0.264484787	5.08201654	A1A111978	40	ELLIPSE	40	FALSE	A1A111978
404	transketolase-like_protein	0.056645951	0.653331558	6.714169954	A1A108603	40	ELLIPSE	40	FALSE	A1A108603
405	Glucose-6-phosphate_1-dehydrogenase_OS=Aspergillus_niger_GN=gsdA_PE=2_SV=1	-0.525957555	-1.437928083	5.692516154	A1A108583	40	ELLIPSE	40	FALSE	A1A108583
406	ribose-5-phosphate_isomerase	-0.511867567	-0.346567545	5.122121998	A1A108306	40	ELLIPSE	40	FALSE	A1A108306
407	transaldolase	-0.24001757	-0.351269512	6.588588143	A1A106245	40	ELLIPSE	40	FALSE	A1A106245
408	6-phosphogluconolactonase	0.167894824	0.389369667	5.241020441	A1A105023	40	ELLIPSE	40	FALSE	A1A105023
409	hypothetical_protein	-0.056557214	-0.417702212	5.94331102	A1A104467	40	ELLIPSE	40	FALSE	A1A104467
410	Pc22g13590	-0.937629569	-0.863317735	6.367636056	A1A103581	40	ELLIPSE	40	FALSE	A1A103581
411	gluconolactonase-like_protein	-0.117619887	0.473914684	4.674678579	A1A103384	40	ELLIPSE	40	FALSE	A1A103384
412					Pentose phosphate pathway	40	DIAMOND	40	FALSE	Pentose phosphate pathway
413	hypothetical_protein	0.095110207	-1.282698438	4.979537972	A1A111422	40	ELLIPSE	40	FALSE	A1A111422
414	Carn_acyltransfCholine/Carnitine_o-acyltransferase	-0.154700247	-0.721463267	5.798979387	A1A109840	40	ELLIPSE	40	FALSE	A1A109840
415	Superoxide_dismutase_[Cu-Zn]_OS=Claviceps_purpurea_(strain_20.1)_GN=SOD1_PE=3_SV=3	-1.413837676	-1.46487072	7.509228683	A1A106247	40	ELLIPSE	40	FALSE	A1A106247
416	hypothetical_protein	-0.781871059	-1.279742551	4.295756986	A1A106144	40	ELLIPSE	40	FALSE	A1A106144
417	hypothetical_protein	-2.583981801	-1.926300396	6.265952	A1A105073	40	ELLIPSE	40	FALSE	A1A105073
418	hypothetical_protein	1.818274677	2.070562097	6.218280722	A1A103946	40	ELLIPSE	40	FALSE	A1A103946
419	Mn_superoxide_dismutase,_mitochondrial	0.612417613	0.637258745	5.496748835	A1A100737	40	ELLIPSE	40	FALSE	A1A100737
420					Peroxisome	40	DIAMOND	40	FALSE	Peroxisome
421	hypothetical_protein	-0.989535226	-1.820178151	5.980283725	A1A103590	40	ELLIPSE	40	FALSE	A1A103590
422					Cyanoamino acid				FALSE	Cyanoamino acid
423	acyl-CoA_dehydrogenase	0.256456372	0.197564746	5.1236641	A1A111525	40	ELLIPSE	40	FALSE	A1A111525
424	3-hydroxi-isobutyrate_dehydrogenase	-2.208340936	-4.714784826	5.60996122	A1A104360	40	ELLIPSE	40	FALSE	A1A104360
425	BCAT_beta_family	-1.360504795	0.087507649	5.635805248	A1A100221	40	ELLIPSE	40	FALSE	A1A100221
426					Valine, leucine and isoleucine degradation	40	DIAMOND	40	FALSE	Valine, leucine and isoleucine degradation
427	long-chain-fatty-acid-CoA_ligase	0.5917493	0.641121481	6.202692211	A1A111927	40	ELLIPSE	40	FALSE	A1A111927
428	AMP-dependent_synthetase_and_ligase	-0.211152282	0.085235639	4.743231966	A1A110281	40	ELLIPSE	40	FALSE	A1A110281
429					Fatty acid				FALSE	Fatty acid
430	S-methyl-5'-thioadenosine_phosphorylase_OS=Nectria_haematococca_(strain_77-13-4_/_ATCC_MYA-4622_/_FGSC_9596_/_MPVI)_GN=NECHADRAFT_67177_PE=3_SV=1	-1.602600064	-1.937430625	5.428421447	A1A111945	40	ELLIPSE	40	FALSE	A1A111945
431	methionine_synthase,_vitamin-B12_independent	-0.698983692	-0.362222844	5.551058931	A1A111363	40	ELLIPSE	40	FALSE	A1A111363
432	NAD_dependent_epimerase_dehydratase_family_protein,_putative	2.796734791	3.166840912	5.821053136	A1A110638	40	ELLIPSE	40	FALSE	A1A110638
433	thiosulfate_sulfurtransferase	1.238803976	0.734707453	4.66863818	A1A110304	40	ELLIPSE	40	FALSE	A1A110304
434	S-adenosylmethionine_synthase_OS=Neurospora_crassa_(strain_ATCC_24698_/_74-OR23-1A_/_CBS_708.71_/_DSM_1257_/_FGSC_987)_GN=eth-1_PE=2_SV=1	0.573740971	-1.454067205	5.34454483	A1A109109	40	ELLIPSE	40	FALSE	A1A109109
435	Cysteine_synthase_OS=Emericella_nidulans_(strain_FGSC_A4_/_ATCC_38163_/_CBS_112.46_/_NRRL_194_/_M139)_GN=cysB_PE=3_SV=2	-1.092158693	-0.901766417	5.506531078	A1A108457	40	ELLIPSE	40	FALSE	A1A108457
436	conserved_hypothetical_protein	-2.678792278	-1.820509332	4.397891063	A1A108381	40	ELLIPSE	40	FALSE	A1A108381
437	O-acetylhomoserine_(thiol)-lyase_OS=Emericella_nidulans_(strain_FGSC_A4_/_ATCC_38163_/_CBS_112.46_/_NRRL_194_/_M139)_GN=cysD_PE=2_SV=2	0.458478601	1.399748603	5.993318532	A1A108125	40	ELLIPSE	40	FALSE	A1A108125
438	Adenosylhomocysteinase_OS=Candida_albicans_(strain_SC5314_/_ATCC_MYA-2876)_GN=SAH1_PE=1_SV=2	-0.611675983	-0.743286402	6.909907159	A1A106599	40	ELLIPSE	40	FALSE	A1A106599
439	homoserine_acetyltransferase_family_protein	-0.627368784	0.211230295	5.440066519	A1A105942	40	ELLIPSE	40	FALSE	A1A105942
440	Methionine_syntMethionine_synthasevitamin-B_independent	0.258567164	0.087719448	7.006025046	A1A104551	40	ELLIPSE	40	FALSE	A1A104551
441	1,2-dihydroxy-3-keto-5-methylthiopentene_dioxygenase_,_putative	0.119392036	-0.380709078	4.730183916	A1A101366	40	ELLIPSE	40	FALSE	A1A101366
442	2,3-diketo-5-methylthio-1-phosphopentane_phosphatase	0.09760001	0.472961833	4.486606609	A1A100285	40	ELLIPSE	40	FALSE	A1A100285
443					Cysteine and methionine				FALSE	Cysteine and methionine
444	Methylthioribose-1-phosphate_isomerase_OS=Nectria_haematococca_(strain_77-13-4_/_ATCC_MYA-4622_/_FGSC_9596_/_MPVI)_GN=MRI1_PE=3_SV=1	-1.758975032	-2.163481189	5.255072051	A1A100203	40	ELLIPSE	40	FALSE	A1A100203
445	ThiJ/PfpI_family_protein	-0.768503692	-1.716822578	5.823551474	A1A112024	40	ELLIPSE	40	FALSE	A1A112024
446	neutral_protease_2	0.168670273	0.788481923	8.044437973	A1A111337	40	ELLIPSE	40	FALSE	A1A111337
447	hypothetical_protein	1.161752917	-0.93563308	5.898391501	A1A111199	40	ELLIPSE	40	FALSE	A1A111199
448	alpha-aminoadipate_reductase_lys2	-0.693194154	-0.750605632	5.193565784	A1A108439	40	ELLIPSE	40	FALSE	A1A108439
449	serine_carboxypeptidase_S28,_putative	-0.998886669	-0.804274452	5.817310303	A1A107412	40	ELLIPSE	40	FALSE	A1A107412
450	Probable_dipeptidyl-aminopeptidase_B_OS=Nectria_haematococca_(strain_77-13-4_/_ATCC_MYA-4622_/_FGSC_9596_/_MPVI)_GN=DAPB_PE=3_SV=1	-0.810578978	-0.301177006	5.750887635	A1A106572	40	ELLIPSE	40	FALSE	A1A106572
451	saccharopine_dehydrogenase	0.735954488	1.262819188	6.068264287	A1A105339	40	ELLIPSE	40	FALSE	A1A105339
452	Saccharopine_dehydrogenase_[NADP(+),_L-glutamate-forming]_OS=Magnaporthe_oryzae_(strain_70-15_/_ATCC_MYA-4617_/_FGSC_8958)_GN=LYS3_PE=1_SV=2	-1.152249976	-1.116078947	6.065826602	A1A101760	40	ELLIPSE	40	FALSE	A1A101760
453	alpha/beta_hydrolase	1.336011964	-0.53976699	5.962102914	A1A101454	40	ELLIPSE	40	FALSE	A1A101454
454	IgE-binding_protein	-2.061812085	-0.433523828	4.280905162	A1A101204	40	ELLIPSE	40	FALSE	A1A101204
455					Lysine degradation	40	DIAMOND	40	FALSE	Lysine degradation
456	Fumarate_hydratase,_mitochondrial_OS=Rhizopus_oryzae_GN=FUMR_PE=3_SV=1	1.054906114	0.666523015	5.620632549	A1A112333	40	ELLIPSE	40	FALSE	A1A112333
457	Aconitate_hydratase,_mitochondrial_OS=Saccharomyces_cerevisiae_(strain_ATCC_204508_/_S288c)_GN=ACO1_PE=1_SV=2	0.401287499	-0.004715211	6.669901857	A1A111768	40	ELLIPSE	40	FALSE	A1A111768
458	aconitate_hydratase	-0.187901061	0.120910594	5.044853092	A1A110686	40	ELLIPSE	40	FALSE	A1A110686
459	Isocitrate_dehydrogenase,_subunit_2,_NAD-dependent,_mitochondrial	0.545485084	0.327980472	5.838525133	A1A110015	40	ELLIPSE	40	FALSE	A1A110015
460	Citrate_synthase,_mitochondrial_OS=Neurospora_crassa_(strain_ATCC_24698_/_74-OR23-1A_/_CBS_708.71_/_DSM_1257_/_FGSC_987)_GN=cit-1_PE=2_SV=2	0.40330263	0.504997605	6.064810957	A1A108131	40	ELLIPSE	40	FALSE	A1A108131
461	2-methylcitrate_synthase	1.974063757	2.135623517	5.184151711	A1A106427	40	ELLIPSE	40	FALSE	A1A106427
462	ATP_citrate_lyase,_beta_subunit	0.170343002	0.685778719	5.589190649	A1A104555	40	ELLIPSE	40	FALSE	A1A104555
463	ATP_citrate_lyase,_alpha_subunit	0.707401984	0.333382513	6.018710286	A1A104554	40	ELLIPSE	40	FALSE	A1A104554
464	mitochondrial_NADP-dependent_isocitrate_dehydrogenase	0.369112432	0.587654941	5.671228466	A1A103685	40	ELLIPSE	40	FALSE	A1A103685
465					TCA cycle	40	DIAMOND	40	FALSE	TCA cycle
466	alanine_transaminase-like_protein	-1.083975917	-1.034269639	5.779033166	A1A111846	40	ELLIPSE	40	FALSE	A1A111846
467	Carbamoyl-phosphate_synthase_arginine-specific_large_chain_OS=Schizosaccharomyces_pombe_(strain_972_/_ATCC_24843)_GN=arg4_PE=3_SV=1	-0.141902798	-0.137084482	4.858183159	A1A110677	40	ELLIPSE	40	FALSE	A1A110677
468	glutamate_synthase_(NADPH),_PUBMED_15846337	-0.335655519	-0.487006577	5.327163009	A1A108142	40	ELLIPSE	40	FALSE	A1A108142
469					Alanine, aspartate and glutamate				FALSE	Alanine, aspartate and glutamate
470	carbon-nitrogen_hydrolase	0.169795474	0.60519467	5.161497756	A1A108623	40	ELLIPSE	40	FALSE	A1A108623
471	2-oxoglutarate_dehydrogenase-like_protein	-0.816784106	-0.759961717	5.202930166	A1A106330	40	ELLIPSE	40	FALSE	A1A106330
472	Aspartate/tyrosine/aromatic_aminotransferase	0.597969696	0.766724055	5.908828853	A1A105132	40	ELLIPSE	40	FALSE	A1A105132
473	3-hydroxyanthranilate_3,4-dioxygenase_OS=Neurospora_crassa_(strain_ATCC_24698_/_74-OR23-1A_/_CBS_708.71_/_DSM_1257_/_FGSC_987)_GN=bna1_PE=3_SV=1	0.931203466	-0.240528811	4.865095793	A1A104762	40	ELLIPSE	40	FALSE	A1A104762
474					Tryptophan				FALSE	Tryptophan
475	acyl-CoA_dehydrogenase,_putative	-0.213597683	0.780251298	5.038646526	A1A110535	40	ELLIPSE	40	FALSE	A1A110535
476	2-methylcitrate_dehydratase-like_protein	-4.377639345	-3.815894935	5.755489697	A1A109546	40	ELLIPSE	40	FALSE	A1A109546
477	acyl-CoA_dehydrogenase	0.558747636	0.170042977	5.164131234	A1A107467	40	ELLIPSE	40	FALSE	A1A107467
478	acetate?CoA_ligase	0.471419522	-0.779801318	4.794222717	A1A106937	40	ELLIPSE	40	FALSE	A1A106937
479	Methylmalonate_semialdehyde_dehydrogenase	-1.639723384	-1.778694543	5.704309068	A1A106033	40	ELLIPSE	40	FALSE	A1A106033
480	AldedhAldehyde_dehydrogenase_family	-0.356751486	1.163264275	5.806622655	A1A105808	40	ELLIPSE	40	FALSE	A1A105808
481	Probable_succinyl-CoA_ligase_[GDP-forming]_subunit_beta,_mitochondrial_OS=Neurospora_crassa_(strain_ATCC_24698_/_74-OR23-1A_/_CBS_708.71_/_DSM_1257_/_FGSC_987)_GN=B9J10.140_PE=3_SV=1	-0.168085476	0.05127325	4.675339724	A1A103908	40	ELLIPSE	40	FALSE	A1A103908
482	Probable_succinyl-CoA_ligase_[ADP-forming]_subunit_alpha,_mitochondrial_OS=Neurospora_crassa_(strain_ATCC_24698_/_74-OR23-1A_/_CBS_708.71_/_DSM_1257_/_FGSC_987)_GN=8D4.130_PE=3_SV=1	0.520619372	-0.334014263	5.472611093	A1A102682	40	ELLIPSE	40	FALSE	A1A102682
483					Propanoate				FALSE	Propanoate
484	NADH-ubiquinone_oxidoreductase_40_kDa_subunit,_mitochondrial_OS=Neurospora_crassa_(strain_ATCC_24698_/_74-OR23-1A_/_CBS_708.71_/_DSM_1257_/_FGSC_987)_GN=nuo-40_PE=1_SV=2	-3.39489638	-2.575838953	4.505469178	A1A111755	40	ELLIPSE	40	FALSE	A1A111755
485	mitochondrial_matrix_iron-sulfur_protein	0.123443717	0.196021539	4.765325923	A1A110618	40	ELLIPSE	40	FALSE	A1A110618
486	Probable_succinate_dehydrogenase_[ubiquinone]_flavoprotein_subunit,_mitochondrial_OS=Schizosaccharomyces_pombe_(strain_972_/_ATCC_24843)_GN=sdh1_PE=2_SV=1	-0.269973116	-0.451306919	6.308997672	A1A108841	40	ELLIPSE	40	FALSE	A1A108841
487	V-type_proton_ATPase_subunit_B_OS=Neurospora_crassa_(strain_ATCC_24698_/_74-OR23-1A_/_CBS_708.71_/_DSM_1257_/_FGSC_987)_GN=vma-2_PE=3_SV=1	-1.413568622	-0.676496189	5.366576025	A1A108402	40	ELLIPSE	40	FALSE	A1A108402
488	NADH-ubiquinone_oxidoreductase_18_kDa_subunit,_putative	-2.696620194	-2.703285353	4.691247539	A1A108312	40	ELLIPSE	40	FALSE	A1A108312
489	hypothetical_protein	-2.558338054	-2.586501234	5.22710301	A1A108219	40	ELLIPSE	40	FALSE	A1A108219
490	Plasma_membrane_ATPase_OS=Neurospora_crassa_(strain_ATCC_24698_/_74-OR23-1A_/_CBS_708.71_/_DSM_1257_/_FGSC_987)_GN=pma-1_PE=1_SV=1	-0.701191558	-1.091285452	5.32956314	A1A108133	40	ELLIPSE	40	FALSE	A1A108133
491	plasma_membrane_H+_ATPase	-1.240475974	-1.299286862	4.463844583	A1A107698	40	ELLIPSE	40	FALSE	A1A107698
492	Cytochrome_c_oxidase_subunit_4,_mitochondrial_OS=Neurospora_crassa_(strain_ATCC_24698_/_74-OR23-1A_/_CBS_708.71_/_DSM_1257_/_FGSC_987)_GN=cox-4_PE=3_SV=2	2.199461912	2.54204454	5.421007215	A1A106753	40	ELLIPSE	40	FALSE	A1A106753
493	Succinate_dehydrogenase_[ubiquinone]_iron-sulfur_subunit,_mitochondrial_OS=Mycosphaerella_graminicola_GN=SDH2_PE=3_SV=1	0.223024595	0.793524707	5.709243972	A1A106636	40	ELLIPSE	40	FALSE	A1A106636
494	cytochrome_c_oxidase_polypeptide_V	-1.693093854	-0.861049261	4.902370549	A1A106339	40	ELLIPSE	40	FALSE	A1A106339
495	ATP_synthase_subunit_beta,_mitochondrial_OS=Neurospora_crassa_(strain_ATCC_24698_/_74-OR23-1A_/_CBS_708.71_/_DSM_1257_/_FGSC_987)_GN=atp-2_PE=2_SV=1	0.691821782	-0.659749945	6.727052958	A1A106337	40	ELLIPSE	40	FALSE	A1A106337
496	Inorganic_pyrophosphatase_OS=Neurospora_crassa_(strain_ATCC_24698_/_74-OR23-1A_/_CBS_708.71_/_DSM_1257_/_FGSC_987)_GN=ipp-1_PE=3_SV=1	-0.093578838	-0.223388946	6.482941999	A1A105801	40	ELLIPSE	40	FALSE	A1A105801
497	NADH-ubiquinone_oxidoreductase_78_kDa_subunit,_mitochondrial_OS=Neurospora_crassa_(strain_ATCC_24698_/_74-OR23-1A_/_CBS_708.71_/_DSM_1257_/_FGSC_987)_GN=nuo-78_PE=1_SV=2	-0.36914166	-0.143146538	5.625802895	A1A105262	40	ELLIPSE	40	FALSE	A1A105262
498	cytochrome_oxidase_c_subunit_VIb	0.933111053	0.692668222	5.10787386	A1A105175	40	ELLIPSE	40	FALSE	A1A105175
499	NADH-ubiquinone_oxidoreductase_30.4_kDa_subunit,_mitochondrial_OS=Neurospora_crassa_(strain_ATCC_24698_/_74-OR23-1A_/_CBS_708.71_/_DSM_1257_/_FGSC_987)_GN=nuo-31_PE=2_SV=2	-0.58653373	0.111457379	4.956958957	A1A104974	40	ELLIPSE	40	FALSE	A1A104974
500	NADH-ubiquinone_oxidoreductase	0.336728983	0.100831017	4.796594427	A1A103765	40	ELLIPSE	40	FALSE	A1A103765
501	acyl_carrier_protein_precursor,_mitochondrial_[NADH-ubiquinone_oxidoreductase_subunit]	0.252218232	0.332750319	4.751637333	A1A103427	40	ELLIPSE	40	FALSE	A1A103427
502	NADH-ubiquinone_oxidoreductase_20.8_kDa_subunit_OS=Neurospora_crassa_(strain_ATCC_24698_/_74-OR23-1A_/_CBS_708.71_/_DSM_1257_/_FGSC_987)_GN=B1O14.280_PE=1_SV=2	0.872864211	0.763524606	5.68854189	A1A102225	40	ELLIPSE	40	FALSE	A1A102225
503	pyrophosphatase	-0.660632258	-1.465767038	4.570150472	A1A100946	40	ELLIPSE	40	FALSE	A1A100946
504	NADH-ubiquinone_oxidoreductase_12_kDa_subunit	-1.558567515	-0.820506784	4.370575834	A1A100667	40	ELLIPSE	40	FALSE	A1A100667
505	ATP_synthase_subunit_alpha,_mitochondrial_OS=Neurospora_crassa_(strain_ATCC_24698_/_74-OR23-1A_/_CBS_708.71_/_DSM_1257_/_FGSC_987)_GN=atp-1_PE=3_SV=1	0.543486975	-0.415458828	6.590056257	A1A100553	40	ELLIPSE	40	FALSE	A1A100553
506					Oxidative phosphorylation	40	DIAMOND	40	FALSE	Oxidative phosphorylation
507	Cytochrome_b-c1_complex_subunit_Rieske,_mitochondrial_OS=Neurospora_crassa_(strain_ATCC_24698_/_74-OR23-1A_/_CBS_708.71_/_DSM_1257_/_FGSC_987)_GN=NCU06606_PE=3_SV=1	0.066549401	-0.8876922	5.376264219	A1A100179	40	ELLIPSE	40	FALSE	A1A100179
508	HgmAhomogentisate_,-dioxygenase	-1.464898597	-0.293367783	6.054194039	A1A111316	40	ELLIPSE	40	FALSE	A1A111316
509	fumarylacetoacetase	-0.500317872	0.33677582	6.582736937	A1A111300	40	ELLIPSE	40	FALSE	A1A111300
510	HpcH/HpaI_aldolase/citrate_lyase_family_protein	2.864449645	4.336701709	6.599332139	A1A110739	40	ELLIPSE	40	FALSE	A1A110739
511	methyltransferase/trans-aconitate_2-methyltransferase	0.23900447	0.2829059	5.028093686	A1A106141	40	ELLIPSE	40	FALSE	A1A106141
512	4-hydroxyphenylpyruvate_dioxygenase_OS=Neurospora_crassa_(strain_ATCC_24698_/_74-OR23-1A_/_CBS_708.71_/_DSM_1257_/_FGSC_987)_GN=B23G1.170_PE=3_SV=1	-0.076698665	0.410897884	4.29797864	A1A104601	40	ELLIPSE	40	FALSE	A1A104601
513					Tyrosine				FALSE	Tyrosine
514	tyrosinase	-0.096247503	0.155074349	5.917849796	A1A100154	40	ELLIPSE	40	FALSE	A1A100154
515	hypothetical_protein	-1.512633023	-1.627832407	6.309801955	A1A111757	40	ELLIPSE	40	FALSE	A1A111757
516	Nucleoside_diphosphate_kinase_OS=Neosartorya_fumigata_(strain_ATCC_MYA-4609_/_Af293_/_CBS_101355_/_FGSC_A1100)_GN=ndk1_PE=3_SV=1	0.189995301	0.468805373	7.045483168	A1A110473	40	ELLIPSE	40	FALSE	A1A110473
517	Sulfate_adenylyltransferase_OS=Gibberella_zeae_(strain_PH-1_/_ATCC_MYA-4620_/_FGSC_9075_/_NRRL_31084)_GN=MET3_PE=3_SV=2	0.159626603	-1.134245848	5.466719825	A1A109512	40	ELLIPSE	40	FALSE	A1A109512
518	Allantoicase_OS=Neurospora_crassa_(strain_ATCC_24698_/_74-OR23-1A_/_CBS_708.71_/_DSM_1257_/_FGSC_987)_GN=alc-1_PE=2_SV=2	-0.704218211	-0.022446036	5.718236477	A1A109037	40	ELLIPSE	40	FALSE	A1A109037
519	Adenylate_kinase_OS=Neurospora_crassa_(strain_ATCC_24698_/_74-OR23-1A_/_CBS_708.71_/_DSM_1257_/_FGSC_987)_GN=adk-1_PE=1_SV=2	-0.778833153	-0.375195364	4.910785048	A1A108833	40	ELLIPSE	40	FALSE	A1A108833
520	transthyretin-like_protein	-4.571304441	-3.838811428	4.564020656	A1A108659	40	ELLIPSE	40	FALSE	A1A108659
521	xanthine_dehydrogenase	-2.04040194	-1.746872374	5.157063096	A1A108087	40	ELLIPSE	40	FALSE	A1A108087
522	Adenylosuccinate_synthetase_OS=Neurospora_crassa_(strain_ATCC_24698_/_74-OR23-1A_/_CBS_708.71_/_DSM_1257_/_FGSC_987)_GN=NCU09789_PE=3_SV=1	-0.820453281	-1.494954615	5.510260751	A1A107944	40	ELLIPSE	40	FALSE	A1A107944
523	urate_oxidase	-0.438981867	-0.431181804	5.681776344	A1A107848	40	ELLIPSE	40	FALSE	A1A107848
524	ADP-ribose_pyrophosphatase	-0.330361807	-1.271847862	4.674757206	A1A106418	40	ELLIPSE	40	FALSE	A1A106418
525	adenosine_kinase	-0.59158812	-1.443453849	6.132553894	A1A104958	40	ELLIPSE	40	FALSE	A1A104958
526	guanylate_kinase	0.175320198	0.173379483	4.801917137	A1A104558	40	ELLIPSE	40	FALSE	A1A104558
527	phosphoribosylamine-glycine_ligase	0.634734511	0.160184458	4.927956058	A1A103895	40	ELLIPSE	40	FALSE	A1A103895
528	Inosine-5'-monophosphate_dehydrogenase_OS=Neurospora_crassa_(strain_ATCC_24698_/_74-OR23-1A_/_CBS_708.71_/_DSM_1257_/_FGSC_987)_GN=NCU03117_PE=3_SV=1	-2.121235429	-2.03096116	4.98675839	A1A103073	40	ELLIPSE	40	FALSE	A1A103073
529	Guanine_deaminase_(GDEase),_an_aminohydrolase_responsible_for_the_conversion_ofGuanine_to_xanthine_and_ammonia,_the_first_step_to_utilizeGuanine_as_a_nitrogen_source.	-2.814118235	-3.029487922	4.58817895	A1A102651	40	ELLIPSE	40	FALSE	A1A102651
530	5'_nucleotidase	2.867534757	3.932031304	6.959433069	A1A102639	40	ELLIPSE	40	FALSE	A1A102639
531	adenylosuccinate_synthetase	0.669832272	-0.035993287	5.19249275	A1A102189	40	ELLIPSE	40	FALSE	A1A102189
532	hypothetical_protein	-0.650636987	-2.153658333	5.075036684	A1A100867	40	ELLIPSE	40	FALSE	A1A100867
533	Bifunctional_purine_biosynthesis_protein_ADE17_OS=Saccharomyces_cerevisiae_(strain_ATCC_204508_/_S288c)_GN=ADE17_PE=1_SV=2	0.280667746	0.328018399	5.909413945	A1A100644	40	ELLIPSE	40	FALSE	A1A100644
534					Purine				FALSE	Purine
535	AsdAspartate-semialdehyde_dehydrogenase	-2.247826889	-0.819821579	5.38295473	A1A112427	40	ELLIPSE	40	FALSE	A1A112427
536	FAD-dependent_oxidoreductase	0.567134581	0.920984561	5.478469522	A1A111941	40	ELLIPSE	40	FALSE	A1A111941
537	fructosyl_amino_acid_oxidases	-0.350822359	0.250995519	4.696642567	A1A111836	40	ELLIPSE	40	FALSE	A1A111836
538	Copper_amine_oxidase	-0.88287683	-0.960067114	5.868267487	A1A109810	40	ELLIPSE	40	FALSE	A1A109810
539	choline_oxidase	1.414447316	2.284535454	5.139776658	A1A107373	40	ELLIPSE	40	TRUE	A1A107373
540	threonine_aldolase_GLY1	-0.151462985	0.089770664	5.867819693	A1A106577	40	ELLIPSE	40	FALSE	A1A106577
541	alcohol_oxidase_AOX1	-2.470840721	-1.406365128	7.551177476	A1A106379	40	ELLIPSE	40	TRUE	A1A106379
542	GMC_oxidoreductase	-0.09175583	-1.616728685	5.718608262	A1A106060	40	ELLIPSE	40	TRUE	A1A106060
543	IlvA_Threonine_dehydratase	0.125463314	0.727619907	4.894276371	A1A105414	40	ELLIPSE	40	FALSE	A1A105414
544	ThrA_Homoserine_dehydrogenase	-0.405814558	-1.059949046	5.627257527	A1A105184	40	ELLIPSE	40	FALSE	A1A105184
545	GcvTGlycine_cleavage_system_T_protein	-0.838318662	-0.729301233	5.191008076	A1A104086	40	ELLIPSE	40	FALSE	A1A104086
546	Tryptophan_synthase_OS=Neurospora_crassa_(strain_ATCC_24698_/_74-OR23-1A_/_CBS_708.71_/_DSM_1257_/_FGSC_987)_GN=trp-3_PE=1_SV=1	-1.62119099	-1.105106976	4.403400629	A1A103857	40	ELLIPSE	40	FALSE	A1A103857
547	Cu_amine_oxidCopper_amine_oxidaseenzyme_domain_aligned	0.758673292	2.432283052	6.179674258	A1A102269	40	ELLIPSE	40	FALSE	A1A102269
548	aryl-alcohol_oxidase	1.721664013	1.092457114	5.166419382	A1A102214	40	ELLIPSE	40	TRUE	A1A102214
549	GMC_methanol_oxidase	0.171819138	0.564855167	6.334510965	A1A101974	40	ELLIPSE	40	TRUE	A1A101974
550	hypothetical_protein	-0.597107591	-0.290308818	7.007717435	A1A101959	40	ELLIPSE	40	FALSE	A1A101959
551					Glycine, serine and threonine				FALSE	Glycine, serine and threonine
552	GMC_oxidoreductase	-0.122197651	-0.858512275	6.243510076	A1A100715	40	ELLIPSE	40	TRUE	A1A100715
553	Serine_hydroxymethyltransferase,_cytosolic_OS=Neurospora_crassa_(strain_ATCC_24698_/_74-OR23-1A_/_CBS_708.71_/_DSM_1257_/_FGSC_987)_GN=for_PE=3_SV=2	-0.25217438	-0.283451527	5.586604162	A1A111396	40	ELLIPSE	40	FALSE	A1A111396
554	Probable_formate_dehydrogenase_OS=Emericella_nidulans_(strain_FGSC_A4_/_ATCC_38163_/_CBS_112.46_/_NRRL_194_/_M139)_GN=aciA_PE=2_SV=3	1.182975724	1.727454797	7.059423954	A1A110600	40	ELLIPSE	40	FALSE	A1A110600
555	SerC_Phosphoserine_aminotransferase	0.414697344	0.810865876	5.923975079	A1A110498	40	ELLIPSE	40	FALSE	A1A110498
556	LdhA_Lactate_dehydrogenase_and_related_dehydrogenases	-3.501573466	-2.77391571	5.122873136	A1A110257	40	ELLIPSE	40	FALSE	A1A110257
557	Flavin-containing_monooxygenase	-1.767732201	-1.751178596	4.545691354	A1A109833	40	ELLIPSE	40	FALSE	A1A109833
558	Catalase-1_OS=Neurospora_crassa_(strain_ATCC_24698_/_74-OR23-1A_/_CBS_708.71_/_DSM_1257_/_FGSC_987)_GN=cat-1_PE=1_SV=2	-0.378387413	1.069701479	4.451917761	A1A109022	40	ELLIPSE	40	FALSE	A1A109022
559	bifunctional_catalase/peroxidase	-0.765324561	-1.854106075	6.576366553	A1A107301	40	ELLIPSE	40	TRUE	A1A107301
560	Catalase	-0.496928126	-1.825445293	4.915269122	A1A106984	40	ELLIPSE	40	FALSE	A1A106984
561	Putative_serine_hydroxymethyltransferase,_mitochondrial_OS=Neurospora_crassa_(strain_ATCC_24698_/_74-OR23-1A_/_CBS_708.71_/_DSM_1257_/_FGSC_987)_GN=NCU05805_PE=3_SV=1	-0.076128226	-0.379381686	5.66322212	A1A105633	40	ELLIPSE	40	FALSE	A1A105633
562	Catalase	-1.810581508	-0.70314442	5.14390632	A1A104944	40	ELLIPSE	40	FALSE	A1A104944
563	Esterase/lipase/thioesterase	-0.873492263	0.264108813	6.355020132	A1A104896	40	ELLIPSE	40	FALSE	A1A104896
564	alanine-glyoxylate_aminotransferase	-0.843367808	-0.764260688	5.792237424	A1A104539	40	ELLIPSE	40	FALSE	A1A104539
565	Catalase-peroxidase_OS=Aspergillus_oryzae_(strain_ATCC_42149_/_RIB_40)_GN=katG_PE=3_SV=1	-0.219967127	0.350726928	7.314217265	A1A103615	40	ELLIPSE	40	TRUE	A1A103615
566	N-ethylmaleimide_reductase	1.957509027	1.848580679	4.725885333	A1A102479	40	ELLIPSE	40	FALSE	A1A102479
567	Phosphoglycerate_dehydrogenase_and_related_dehydrogenases;_RibA_GTP_cyclohydrolase_II	-1.714259268	-2.426144655	4.713180098	A1A102425	40	ELLIPSE	40	FALSE	A1A102425
568					Methane				FALSE	Methane
569	cytochrome_P450	0.127885482	0.240056606	5.325652058	A1A111619	40	ELLIPSE	40	FALSE	A1A111619
570	aldehyde_dehydrogenase	-0.629699549	-1.430201736	4.680929122	A1A109284	40	ELLIPSE	40	FALSE	A1A109284
571	_WbbJ_Acetyltransferase_(isoleucine_patch_superfamily)	-1.140218054	-0.675707823	4.957451493	A1A106219	40	ELLIPSE	40	FALSE	A1A106219
572	polyketide_synthase	0.26774552	1.317125168	4.636599812	A1A103691	40	ELLIPSE	40	FALSE	A1A103691
573	GH16	-0.42598571	0.503437279	4.630466504	A1A102507	40	ELLIPSE	40	FALSE	A1A102507
574					Limonene and pinene degradation	40	DIAMOND	40	FALSE	Limonene and pinene degradation
575	Arginase_OS=Neurospora_crassa_(strain_ATCC_24698_/_74-OR23-1A_/_CBS_708.71_/_DSM_1257_/_FGSC_987)_GN=car-1_PE=1_SV=3	0.908596199	1.862181177	4.837612468	A1A111983	40	ELLIPSE	40	FALSE	A1A111983
576	Arginine_biosynthesis_bifunctional_protein_ArgJ,_mitochondrial_OS=Nectria_haematococca_(strain_77-13-4_/_ATCC_MYA-4622_/_FGSC_9596_/_MPVI)_GN=NECHADRAFT_96275_PE=3_SV=1	-1.426284231	-0.896850193	4.882778942	A1A110789	40	ELLIPSE	40	FALSE	A1A110789
577	aspartate/other_aminotransferase	-0.189410475	-0.096377055	5.801615729	A1A109221	40	ELLIPSE	40	FALSE	A1A109221
578	proline_iminopeptidase	-0.481793219	-0.357329847	5.155492306	A1A108848	40	ELLIPSE	40	FALSE	A1A108848
579	Spermidine_synthase_OS=Neurospora_crassa_(strain_ATCC_24698_/_74-OR23-1A_/_CBS_708.71_/_DSM_1257_/_FGSC_987)_GN=spe-3_PE=3_SV=1	-1.220829387	-0.953439094	5.760188326	A1A108622	40	ELLIPSE	40	FALSE	A1A108622
580	Arginase_family_protein	-1.104902163	-1.039369676	4.181667125	A1A107492	40	ELLIPSE	40	FALSE	A1A107492
581	amidase_family_protein	-0.937701417	-1.103249206	5.337384723	A1A107121	40	ELLIPSE	40	FALSE	A1A107121
582	NAD-specific_glutamate_dehydrogenase_OS=Neurospora_crassa_(strain_ATCC_24698_/_74-OR23-1A_/_CBS_708.71_/_DSM_1257_/_FGSC_987)_GN=gdh-1_PE=1_SV=4	0.807495887	2.194294488	5.167901778	A1A106771	40	ELLIPSE	40	FALSE	A1A106771
583	Amidase	-0.400107147	0.028911398	6.515744394	A1A106403	40	ELLIPSE	40	FALSE	A1A106403
584	Arginase_family_protein	0.055750964	-0.538142497	5.175694935	A1A106126	40	ELLIPSE	40	FALSE	A1A106126
585	amidase	0.874885865	0.896081932	5.728534044	A1A106009	40	ELLIPSE	40	FALSE	A1A106009
586	arginosuccinate_synthetase	-0.924204524	-0.163917521	5.859771366	A1A105712	40	ELLIPSE	40	FALSE	A1A105712
587	Ornithine_carbamoyltransferase_OTC/ARG3	-4.170588794	-2.566262816	4.728552484	A1A105256	40	ELLIPSE	40	FALSE	A1A105256
588	D-amino-acid_oxidase_OS=Fusarium_solani_subsp._pisi_PE=1_SV=1	-2.663273301	-0.71592893	4.657080899	A1A104289	40	ELLIPSE	40	FALSE	A1A104289
589	pyrroline-5-carboxylate_reductase	-0.288679549	-0.173669141	4.854613685	A1A104257	40	ELLIPSE	40	FALSE	A1A104257
590	AldedhAldehyde_dehydrogenase_family	-0.021574436	0.448735005	5.396538036	A1A104042	40	ELLIPSE	40	FALSE	A1A104042
591	Aspartate/otherAminotransferase	0.441044655	0.573351257	6.032868416	A1A103853	40	ELLIPSE	40	FALSE	A1A103853
592	hypothetical_protein	-0.140836679	0.101882663	5.108755816	A1A103788	40	ELLIPSE	40	FALSE	A1A103788
593	peptidyl_arginine_deiminase	-1.62291402	-1.005631718	4.458766604	A1A103386	40	ELLIPSE	40	FALSE	A1A103386
594	Urease_OS=Neosartorya_fumigata_(strain_ATCC_MYA-4609_/_Af293_/_CBS_101355_/_FGSC_A1100)_GN=ure1_PE=2_SV=2	-0.653575198	-1.477253209	5.678753824	A1A103265	40	ELLIPSE	40	FALSE	A1A103265
595	hypothetical_protein	0.920660693	0.604060883	5.206185848	A1A103264	40	ELLIPSE	40	FALSE	A1A103264
596	amidase	-2.545958905	-2.049468878	4.80956464	A1A103233	40	ELLIPSE	40	FALSE	A1A103233
597	Glutamine_synthetase_OS=Fusarium_solani_subsp._phaseoli_GN=GLN1_PE=2_SV=1	0.736592754	0.195709172	5.764567342	A1A100844	40	ELLIPSE	40	FALSE	A1A100844
598					Arginine and proline				FALSE	Arginine and proline
599	hypothetical_protein	-0.236874018	-0.024309657	6.19050548	A1A100202	40	ELLIPSE	40	FALSE	A1A100202
600	GH47_?-1,2-mannosidase	0.269947561	0.178547658	6.563567167	A1A112336	40	ELLIPSE	40	FALSE	A1A112336
601	Ubiquitin-conjugating_enzyme_E2-16_kDa_OS=Colletotrichum_gloeosporioides_GN=UBC1_PE=2_SV=1	-0.159563354	-0.295850449	5.74931869	A1A111922	40	ELLIPSE	40	FALSE	A1A111922
602	NADH:flavin_oxidoreductase/NADH_oxidase	2.597011687	1.03257837	4.774702242	A1A111041	40	ELLIPSE	40	FALSE	A1A111041
603	Protein_disulfide-isomerase_OS=Humicola_insolens_PE=1_SV=1	1.441290116	1.039342673	7.333432575	A1A111040	40	ELLIPSE	40	FALSE	A1A111040
604	hypothetical_protein	0.262846843	0.215618962	5.391342704	A1A110598	40	ELLIPSE	40	FALSE	A1A110598
605	GH63_processing_?-glucosidase	0.138797434	-0.308439036	5.087371697	A1A110513	40	ELLIPSE	40	FALSE	A1A110513
606	GH31_Glucosidase_II_alpha_subunit_GLS2	1.223489895	-0.574126101	4.889080493	A1A110474	40	ELLIPSE	40	FALSE	A1A110474
607	Doa1,_WD_protein_required_for_ubiquitin-mediated_proteolysis	-0.273468685	0.394912488	5.786860324	A1A109846	40	ELLIPSE	40	FALSE	A1A109846
608	Hsp70_chaperone_(BiP),_putative	-0.208494292	-0.121290351	5.899034442	A1A109658	40	ELLIPSE	40	FALSE	A1A109658
609	lectin_family_integral_membrane_protein,_putative	1.658207826	-0.16406946	5.631725265	A1A108505	40	ELLIPSE	40	FALSE	A1A108505
610	GH63_?-glucosidase	-0.05821458	0.337978201	5.396233005	A1A108300	40	ELLIPSE	40	FALSE	A1A108300
611	Heat_shock_70_kDa_protein_OS=Neurospora_crassa_(strain_ATCC_24698_/_74-OR23-1A_/_CBS_708.71_/_DSM_1257_/_FGSC_987)_GN=hsps-1_PE=2_SV=2	-0.189045308	0.198482838	6.787695772	A1A108264	40	ELLIPSE	40	FALSE	A1A108264
612	Protein_disulfide_isomerase_TigA	0.824593538	0.193315054	5.988615788	A1A107919	40	ELLIPSE	40	FALSE	A1A107919
613	NADH:flavin_oxidoreductase/12-oxophytodienoate_reductase	-0.469613578	-0.817330582	5.181346676	A1A106795	40	ELLIPSE	40	FALSE	A1A106795
614	hypothetical_protein	0.080036796	-1.021461679	4.917963673	A1A106276	40	ELLIPSE	40	FALSE	A1A106276
615	calnexin,_high_identity_with_A._niger_clxA	0.279054028	0.473823271	6.247950967	A1A105807	40	ELLIPSE	40	FALSE	A1A105807
616	78_kDa_glucose-regulated_protein_homolog_OS=Neurospora_crassa_(strain_ATCC_24698_/_74-OR23-1A_/_CBS_708.71_/_DSM_1257_/_FGSC_987)_GN=grp78_PE=3_SV=3	-0.449215543	-0.627112518	6.603105157	A1A105631	40	ELLIPSE	40	FALSE	A1A105631
617	ubiquitin-conjugating_enzyme,_putative	0.131465688	0.708893509	4.926337894	A1A105452	40	ELLIPSE	40	FALSE	A1A105452
618	PDI_related_protein_Mpd1/PrpA	0.178593548	-0.157719461	5.509411316	A1A105399	40	ELLIPSE	40	FALSE	A1A105399
619	Vesicle_coat_complex_COPII,_Sec31	0.786761949	1.029686808	5.628273212	A1A105170	40	ELLIPSE	40	FALSE	A1A105170
620	Ubiquitin_binding_protein_Rad23	-1.088460269	-1.003680678	5.014849774	A1A105049	40	ELLIPSE	40	FALSE	A1A105049
621	E3_ubiquitin_ligase_complex_SCF_subunit_scon-3_OS=Neurospora_crassa_(strain_ATCC_24698_/_74-OR23-1A_/_CBS_708.71_/_DSM_1257_/_FGSC_987)_GN=scon-3_PE=1_SV=1	-0.415918774	-0.071521278	4.414459389	A1A104947	40	ELLIPSE	40	FALSE	A1A104947
622	Protein_transport_protein_sec-13_OS=Neurospora_crassa_(strain_ATCC_24698_/_74-OR23-1A_/_CBS_708.71_/_DSM_1257_/_FGSC_987)_GN=sec-13_PE=3_SV=2	-0.991811462	-0.920286707	5.475345896	A1A104918	40	ELLIPSE	40	FALSE	A1A104918
623	Molecular_chaperone_Hsp70_family_Lhs1	0.36951562	-0.262141942	4.994546932	A1A104512	40	ELLIPSE	40	FALSE	A1A104512
624	Small_COPII_coat_GTPase_sar1_OS=Hypocrea_jecorina_GN=sar1_PE=3_SV=1	0.331966563	-0.169517498	4.586186503	A1A104473	40	ELLIPSE	40	FALSE	A1A104473
625	Polyubiquitin-binding_protein_Dsk2	0.848871876	0.830711267	5.018359104	A1A103274	40	ELLIPSE	40	FALSE	A1A103274
626	Heat_shock_protein_SSB1_OS=Candida_albicans_(strain_WO-1)_GN=SSB1_PE=1_SV=2	0.252069235	-0.547482579	6.101701936	A1A103168	40	ELLIPSE	40	FALSE	A1A103168
627	conserved_hypothetical_protein	-0.397071896	-0.389313165	6.251746879	A1A102765	40	ELLIPSE	40	FALSE	A1A102765
628	Cell_division_control_protein_48_OS=Emericella_nidulans_(strain_FGSC_A4_/_ATCC_38163_/_CBS_112.46_/_NRRL_194_/_M139)_GN=cdc48_PE=1_SV=2	-0.397621039	0.028303219	5.457435421	A1A102078	40	ELLIPSE	40	FALSE	A1A102078
629					Protein processing in ER	40	DIAMOND	40	FALSE	Protein processing in ER
630	legume-like_lectin	0.940719286	1.646429508	5.543109799	A1A100461	40	ELLIPSE	40	FALSE	A1A100461
631	xylulokinase	-0.559764279	0.094065774	5.56940263	A1A102121	40	ELLIPSE	40	FALSE	A1A102121
632					Pentose and glucuronate interconversions	40	DIAMOND	40	FALSE	Pentose and glucuronate interconversions
633	ribulose-phosphate_3-epimerase	4.112864491	3.087195154	4.388678721	A1A100054	40	ELLIPSE	40	FALSE	A1A100054
634	conserved_hypothetical_protein	0.532115442	0.841817774	5.67842714	A1A109020	40	ELLIPSE	40	TRUE	A1A109020
635	enoyl-CoA_hydratase/isomerase	0.279448712	0.405216907	4.107514497	A1A108454	40	ELLIPSE	40	FALSE	A1A108454
636	3-hydroxyacyl-CoA_dehydrogenase	-0.507367418	-0.944415606	5.030308713	A1A108014	40	ELLIPSE	40	FALSE	A1A108014
637	BioA_Adenosylmethionine--amino--oxononanoate_aminotransferase	-1.27598544	0.505112477	5.072063235	A1A106877	40	ELLIPSE	40	FALSE	A1A106877
638	4-aminobutyrate_aminotransferase_OS=Emericella_nidulans_(strain_FGSC_A4_/_ATCC_38163_/_CBS_112.46_/_NRRL_194_/_M139)_GN=gatA_PE=3_SV=1	0.085833883	0.724562965	6.370426221	A1A101860	40	ELLIPSE	40	FALSE	A1A101860
639	Glutamate_decarboxylase	-0.542735625	-0.859145449	5.789375289	A1A101379	40	ELLIPSE	40	FALSE	A1A101379
640					Butanoate				FALSE	Butanoate
641	CoA-transferase_family_III	-0.357838183	-0.738738794	4.645639665	A1A100051	40	ELLIPSE	40	FALSE	A1A100051
642	sorbitol_dehydrogenase	0.026645692	0.701875484	4.943068669	A1A109706	40	ELLIPSE	40	FALSE	A1A109706
643	conserved_hypothetical_protein	1.845270042	1.925267635	5.064444601	A1A104444	40	ELLIPSE	40	FALSE	A1A104444
644	phosphoserine_phosphatase	-2.600336696	-2.274124504	4.455123207	A1A104260	40	ELLIPSE	40	FALSE	A1A104260
645	L-arabinitol_4-dehydrogenase_OS=Hypocrea_jecorina_GN=lad1_PE=1_SV=1	-0.327900574	-0.545274513	4.950947984	A1A103054	40	ELLIPSE	40	FALSE	A1A103054
646	xylitol_dehydrogenase_XDH1	0.130804381	0.479974485	6.213858829	A1A102909	40	ELLIPSE	40	FALSE	A1A102909
647	Mannitol-1-phosphate_5-dehydrogenase_OS=Neurospora_crassa_(strain_ATCC_24698_/_74-OR23-1A_/_CBS_708.71_/_DSM_1257_/_FGSC_987)_GN=NCU07318_PE=3_SV=1	0.779271489	0.205291158	6.197558855	A1A101947	40	ELLIPSE	40	FALSE	A1A101947
648	tubulin-tyrosine_ligase	-0.900887964	-0.604243996	4.865595534	A1A100149	40	ELLIPSE	40	FALSE	A1A100149
649					Fructose and mannose				FALSE	Fructose and mannose
650	Mandelate_racemase/muconate_lactonizing_enzyme	-2.68723261	-0.587320347	4.954799413	A1A112339	40	ELLIPSE	40	FALSE	A1A112339
651	GH35_?-galactosidase_BGA1	-0.403217481	0.481016782	7.130220457	A1A106294	40	ELLIPSE	40	FALSE	A1A106294
652					Galactose				FALSE	Galactose
653	GH16	-3.265802417	-3.538898969	5.294517946	A1A112210	40	ELLIPSE	40	FALSE	A1A112210
654	Arylacetamide_deacetylase	-1.025614597	-1.688641045	5.62201718	A1A111884	40	ELLIPSE	40	FALSE	A1A111884
655	dipeptidyl_peptidase_5	1.197041927	0.467409917	5.912177055	A1A111563	40	ELLIPSE	40	FALSE	A1A111563
656	dihydroxacetione_kinase_Dak1	0.251510663	-0.429818835	5.61032321	A1A110631	40	ELLIPSE	40	FALSE	A1A110631
657	dipeptidyl_peptidase_5	0.382687171	0.308193097	6.272382308	A1A109925	40	ELLIPSE	40	FALSE	A1A109925
658	lipase	0.386865012	-0.855042605	4.818988572	A1A108534	40	ELLIPSE	40	FALSE	A1A108534
659	GH27_?-galactosidase	-5.429358322	-7.536302219	6.076645028	A1A108275	40	ELLIPSE	40	FALSE	A1A108275
660	carboxylesterase_type_B	0.264332247	0.267812625	6.345116496	A1A108137	40	ELLIPSE	40	FALSE	A1A108137
661	glycerol_kinase	-0.177186657	0.679919175	5.802490971	A1A107004	40	ELLIPSE	40	FALSE	A1A107004
662	lipase,_extracellular	0.264750192	0.799098914	7.0413926	A1A105009	40	ELLIPSE	40	FALSE	A1A105009
663	dipeptidyl_peptidase_5	0.678002474	0.710741425	4.930556148	A1A104168	40	ELLIPSE	40	FALSE	A1A104168
664	Alpha-galactosidase_2_OS=Hypocrea_jecorina_GN=agl2_PE=1_SV=1	-1.513963248	-0.985721843	5.960412613	A1A102575	40	ELLIPSE	40	FALSE	A1A102575
665	GH27_?-galactosidase	0.384145983	1.974104885	5.200631141	A1A102536	40	ELLIPSE	40	FALSE	A1A102536
666	GH27_?-galactosidase_AGL1	0.255138125	-2.27339196	6.456813749	A1A100135	40	ELLIPSE	40	FALSE	A1A100135
667					Glycerolipid				FALSE	Glycerolipid
668	phosphoglycerate_mutase	-1.237710722	-2.008055373	6.203926521	A1A111433	40	ELLIPSE	40	FALSE	A1A111433
669	S-(hydroxymethyl)glutathione_dehydrogenase_OS=Aspergillus_oryzae_(strain_ATCC_42149_/_RIB_40)_GN=FDH1_PE=3_SV=1	1.024441672	2.095781662	6.514791647	A1A110684	40	ELLIPSE	40	FALSE	A1A110684
670	aldose-1-epimerase	0.260819372	0.249513302	6.233112318	A1A110349	40	ELLIPSE	40	FALSE	A1A110349
671	Zinc-containing_alcohol_dehydrogenase	-1.095388739	0.096500708	4.727418303	A1A109636	40	ELLIPSE	40	FALSE	A1A109636
672	Alcohol_dehydrogenase,_class_V	0.251692435	0.871510135	6.00974893	A1A108862	40	ELLIPSE	40	FALSE	A1A108862
673	Enolase_OS=Neurospora_crassa_(strain_ATCC_24698_/_74-OR23-1A_/_CBS_708.71_/_DSM_1257_/_FGSC_987)_GN=NCU10042_PE=3_SV=1	-2.072428142	-1.254895217	7.366490489	A1A108785	40	ELLIPSE	40	FALSE	A1A108785
674	zinc_containing_alcohol_dehydrogenase_superfamily	0.347250645	0.321914245	6.000355987	A1A107658	40	ELLIPSE	40	FALSE	A1A107658
675	Fructose-bisphosphate_aldolase_OS=Aspergillus_oryzae_(strain_ATCC_42149_/_RIB_40)_GN=fbaA_PE=2_SV=2	0.342805034	0.075877605	6.428383106	A1A107168	40	ELLIPSE	40	FALSE	A1A107168
676	Phosphoglycerate_kinase_OS=Hypocrea_jecorina_GN=pgk1_PE=3_SV=1	0.507057821	1.022138384	6.729653346	A1A106954	40	ELLIPSE	40	FALSE	A1A106954
677	Aldehyde_dehydrogenase	-0.34338648	0.020288124	5.841069376	A1A106402	40	ELLIPSE	40	FALSE	A1A106402
678	aldolase,_class_II	-0.787410741	-1.123569102	5.749879857	A1A106186	40	ELLIPSE	40	FALSE	A1A106186
679	Glyceraldehyde-3-phosphate_dehydrogenase,_isozyme_2	1.232690838	-0.751863539	6.906114556	A1A105187	40	ELLIPSE	40	FALSE	A1A105187
680	fructose-bisphosphatase	-0.332033415	0.304558936	5.618155532	A1A105007	40	ELLIPSE	40	FALSE	A1A105007
681	Triosephosphate_isomerase_OS=Neurospora_crassa_(strain_ATCC_24698_/_74-OR23-1A_/_CBS_708.71_/_DSM_1257_/_FGSC_987)_GN=tpi-1_PE=3_SV=1	0.345895924	0.178970814	6.26236341	A1A104493	40	ELLIPSE	40	FALSE	A1A104493
682	hypothetical_protein	-0.868036556	-0.268408342	5.833481606	A1A104007	40	ELLIPSE	40	FALSE	A1A104007
683	Alcohol_dehydrogenase_1_OS=Neurospora_crassa_(strain_ATCC_24698_/_74-OR23-1A_/_CBS_708.71_/_DSM_1257_/_FGSC_987)_GN=adh-1_PE=3_SV=1	-0.897250506	-0.779927648	5.508633876	A1A103944	40	ELLIPSE	40	FALSE	A1A103944
684	6-phosphofructokinase	0.032896399	0.015419067	4.861704907	A1A102157	40	ELLIPSE	40	FALSE	A1A102157
685					Glycolysis/Gluconeogenesis	40	DIAMOND	40	FALSE	Glycolysis/Gluconeogenesis
686	Mannose-1-phosphate_guanyltransferase_OS=Hypocrea_jecorina_GN=mpg1_PE=1_SV=1	-0.045199187	-1.478776351	4.547857748	A1A111984	40	ELLIPSE	40	FALSE	A1A111984
687	GH18,_chitinase_CHI18-7	-0.954568213	-0.663264163	5.531277751	A1A111962	40	ELLIPSE	40	FALSE	A1A111962
688	glucosamine-6-phosphate_isomerase	2.70234681	-0.795456086	5.282190736	A1A111813	40	ELLIPSE	40	FALSE	A1A111813
689	cytochrome_b5,_putative	2.612534387	0.551273846	5.035804089	A1A111791	40	ELLIPSE	40	FALSE	A1A111791
690	aldose-1-epimerase	0.173488222	0.004163375	6.678840087	A1A111460	40	ELLIPSE	40	FALSE	A1A111460
691	glucosamine_6-phosphate_synthetase	-1.688682901	-0.702980015	5.208013568	A1A111250	40	ELLIPSE	40	FALSE	A1A111250
692	Alpha-N-arabinofuranosidase_OS=Hypocrea_jecorina_GN=abf1_PE=2_SV=1	2.193855307	0.073614609	6.437915218	A1A110027	40	ELLIPSE	40	FALSE	A1A110027
693	GH20_exochitinase	1.529151281	0.346596135	6.624497957	A1A108695	40	ELLIPSE	40	FALSE	A1A108695
694	cell_wall_mannoprotein	-1.345670786	-1.911782402	6.330985439	A1A108403	40	ELLIPSE	40	FALSE	A1A108403
695	hypothetical_protein	-0.678021123	-1.207867634	5.059769013	A1A107927	40	ELLIPSE	40	FALSE	A1A107927
696	conserved_hypothetical_protein	-0.444684459	-2.361505351	6.769520454	A1A107634	40	ELLIPSE	40	FALSE	A1A107634
697	GH18	0.858044671	0.295038831	5.605513292	A1A107575	40	ELLIPSE	40	FALSE	A1A107575
698	Alpha-N-arabinofuranosidase_OS=Hypocrea_jecorina_GN=abf1_PE=2_SV=1	-0.481821424	-2.540006102	7.582080896	A1A106342	40	ELLIPSE	40	FALSE	A1A106342
699	conserved_hypothetical_protein	-0.875963081	-1.643436967	5.113130119	A1A106217	40	ELLIPSE	40	FALSE	A1A106217
700	GAL1_Galactokinase	-3.349558935	-2.052727342	4.810996318	A1A105367	40	ELLIPSE	40	FALSE	A1A105367
701	GH18_chitinase_CHI18-12	2.928457688	1.900740087	5.563363139	A1A105212	40	ELLIPSE	40	FALSE	A1A105212
702	Phosphomannomutase_(SEC53)	-1.151483817	-1.46919411	6.298551465	A1A104837	40	ELLIPSE	40	FALSE	A1A104837
703	conserved_hypothetical_protein	4.138148658	4.726333598	6.780390545	A1A104506	40	ELLIPSE	40	FALSE	A1A104506
704	6,7-dimethyl-8-ribityllumazine_synthase_OS=Magnaporthe_oryzae_(strain_70-15_/_ATCC_MYA-4617_/_FGSC_8958)_GN=MGG_04626_PE=1_SV=1	-2.851833802	-2.783131709	5.508399296	A1A104104	40	ELLIPSE	40	FALSE	A1A104104
705	42_kDa_endochitinase_OS=Trichoderma_harzianum_GN=chit42_PE=1_SV=1	0.65718266	-0.267348738	7.05658971	A1A104090	40	ELLIPSE	40	FALSE	A1A104090
706	N-acetylglucosamine-phosphate_mutase	0.72333313	1.393499673	6.312763683	A1A104035	40	ELLIPSE	40	FALSE	A1A104035
707	GH18,_chitinase_CHI18-4	0.692747662	0.189947242	5.247880373	A1A103527	40	ELLIPSE	40	FALSE	A1A103527
708	mannose-6-phosphate_isomerase	-1.677185785	-1.495186414	5.232456275	A1A103196	40	ELLIPSE	40	FALSE	A1A103196
709	NADH-cytochrome_b5_reductase,_putative	0.224975006	-0.590425497	5.190710195	A1A103172	40	ELLIPSE	40	FALSE	A1A103172
710	UDP-N-acetylglucosamine_pyrophosphorylase	-1.089586608	0.464719492	5.273316711	A1A103089	40	ELLIPSE	40	FALSE	A1A103089
711	conserved_hypothetical_protein	0.98701956	-1.759170362	6.184838078	A1A102386	40	ELLIPSE	40	FALSE	A1A102386
712	GH20_exochitinase	0.053058495	0.219597896	6.321220133	A1A101990	40	ELLIPSE	40	FALSE	A1A101990
713	LysM_domain-containing_protein	1.086240276	-0.696145621	5.921437276	A1A101889	40	ELLIPSE	40	FALSE	A1A101889
714	GH18,_chitinase_CHI_18-16	-0.519552872	-1.457993608	4.962041359	A1A101788	40	ELLIPSE	40	FALSE	A1A101788
715	Galactose-1-phosphate_uridylyltransferase_OS=Hypocrea_jecorina_GN=gal7_PE=3_SV=1	2.915041835	0.122129328	5.28249955	A1A101751	40	ELLIPSE	40	FALSE	A1A101751
716	UDP_glucose-4-epimerase	0.139910815	-0.77840994	6.062963731	A1A101720	40	ELLIPSE	40	FALSE	A1A101720
717	GH75_chitosanase	0.972472833	0.444391434	5.190852356	A1A101621	40	ELLIPSE	40	FALSE	A1A101621
718	GH18,_chitinase_CHI18-13	1.611886703	-1.975158378	5.450933229	A1A101190	40	ELLIPSE	40	FALSE	A1A101190
719					Amino sugar and nucleotide sugar				FALSE	Amino sugar and nucleotide sugar
720	GH18_endo-N-acetyl-?-D-glucosaminidase_Endo_T	1.292787049	-0.108084705	5.613647232	A1A100840	40	ELLIPSE	40	FALSE	A1A100840
721	Putative_aryl-alcohol_dehydrogenase_AAD14_OS=Saccharomyces_cerevisiae_(strain_ATCC_204508_/_S288c)_GN=AAD14_PE=1_SV=1	2.663161054	3.371004399	5.489137632	A1A112250	40	ELLIPSE	40	FALSE	A1A112250
722	dihydrolipoyl_dehydrogenase_(E3_component_of_both_2-oxoglutarate_dehydrogenase_and_pyruvate_dehydrogenase_complexes)	-0.333390639	-0.349187658	6.567602896	A1A111745	40	ELLIPSE	40	FALSE	A1A111745
723	hypothetical_protein	-1.070451365	-1.922286663	4.635032331	A1A111701	40	ELLIPSE	40	FALSE	A1A111701
724	cytochrome_b5,_putative	0.340335522	-1.214497992	4.067257138	A1A110691	40	ELLIPSE	40	FALSE	A1A110691
725	K+_channel_protein	-0.780576813	0.759628841	5.301577703	A1A110658	40	ELLIPSE	40	FALSE	A1A110658
726	PutA_delta-1-pyrroline-5-carboxylate_dehydrogenase	-0.050057248	0.249370094	5.353611322	A1A110565	40	ELLIPSE	40	FALSE	A1A110565
727	FAD_binding_domain-containing_protein	0.629087059	0.29525635	5.43596809	A1A110400	40	ELLIPSE	40	TRUE	A1A110400
728	short_chain_dehydrogenase/reductase	-0.398718051	0.23269268	5.464415965	A1A110394	40	ELLIPSE	40	FALSE	A1A110394
729	NAD(P)H-dependent_D-xylose_reductase_xyl1_OS=Hypocrea_jecorina_GN=xyl1_PE=1_SV=1	0.073679041	0.601834362	6.519560062	A1A110336	40	ELLIPSE	40	FALSE	A1A110336
730	Peroxisomal_hydratase-dehydrogenase-epimerase_OS=Neurospora_crassa_(strain_ATCC_24698_/_74-OR23-1A_/_CBS_708.71_/_DSM_1257_/_FGSC_987)_GN=fox-2_PE=1_SV=1	-0.72635044	-0.380870626	5.799092485	A1A110097	40	ELLIPSE	40	FALSE	A1A110097
731	cytochrome_b2,_mitochondrial_precursor	0.054235853	-0.108916833	4.457643039	A1A109760	40	ELLIPSE	40	FALSE	A1A109760
732	short_chain_dehydrogenase/reductase	2.859811956	-0.550107999	5.854209264	A1A109740	40	ELLIPSE	40	FALSE	A1A109740
733	mitochondrial_acetoacetyl-CoA_thiolase-like_protein	-0.590303856	-0.17915852	5.2931079	A1A109291	40	ELLIPSE	40	FALSE	A1A109291
734	MaoC-like_peroxisomal_dehydratase	0.614986815	-0.439586331	6.148062626	A1A109116	40	ELLIPSE	40	FALSE	A1A109116
735	Acetate_kinase	-0.994697752	0.290346546	4.899258623	A1A108739	40	ELLIPSE	40	FALSE	A1A108739
736	Aldehyde_dehydrogenase_OS=Davidiella_tassiana_GN=CLAH10_PE=1_SV=2	-0.263050564	0.849364414	6.573714205	A1A108213	40	ELLIPSE	40	FALSE	A1A108213
737	hydroxyacylglutathione_hydrolase	-1.013313841	-0.918297699	6.698244639	A1A107863	40	ELLIPSE	40	FALSE	A1A107863
738	short_chain_dehydrogenase/reductase	-2.191326645	-3.883592655	5.016576717	A1A107740	40	ELLIPSE	40	FALSE	A1A107740
739	3-ketoacyl-CoA_thiolase-like_protein	-0.950385959	-0.702745183	5.771567029	A1A107115	40	ELLIPSE	40	FALSE	A1A107115
740	malate_dehydrogenase	-0.57687797	-0.733372951	7.165353197	A1A107079	40	ELLIPSE	40	FALSE	A1A107079
741	Alcohol_dehydrogenase,_class_V	-1.0904281	-0.232282496	4.528147231	A1A107073	40	ELLIPSE	40	FALSE	A1A107073
742	short_chain_dehydrogenase/reductase	0.107197738	-0.110612126	6.25793569	A1A106858	40	ELLIPSE	40	FALSE	A1A106858
743	hypothetical_protein	-0.962988955	-1.731814761	6.018776828	A1A106425	40	ELLIPSE	40	FALSE	A1A106425
744	pyruvate_dehydrogenase,_E1_component_alpha_subunit	-2.294951029	-2.284693489	4.517800498	A1A106132	40	ELLIPSE	40	FALSE	A1A106132
745	aryl-alcohol_dehydrogenases	1.157241663	0.597832434	6.326821315	A1A105643	40	ELLIPSE	40	FALSE	A1A105643
746	hypothetical_protein	0.192014843	-0.070065119	4.81898635	A1A105572	40	ELLIPSE	40	FALSE	A1A105572
747	dihydrolipoyllysine-residue_acetyltransferase-like_protein	-0.378070515	0.460766674	5.061514268	A1A105265	40	ELLIPSE	40	FALSE	A1A105265
748	Acetyl-coenzyme_A_synthetase_OS=Neurospora_crassa_(strain_ATCC_24698_/_74-OR23-1A_/_CBS_708.71_/_DSM_1257_/_FGSC_987)_GN=acu-5_PE=2_SV=2	0.805872719	1.165104125	6.600124093	A1A105233	40	ELLIPSE	40	FALSE	A1A105233
749	Pyruvate_carboxylase_OS=Aspergillus_terreus_GN=pyc_PE=2_SV=1	-0.210948547	-0.116993926	6.356333405	A1A104778	40	ELLIPSE	40	FALSE	A1A104778
750	acetyl-CoA_carboxylase	-1.909206175	-0.223117798	5.049053992	A1A104658	40	ELLIPSE	40	FALSE	A1A104658
751	FAD/NAD-oxidoreductase,_only_in_Hypocreaceae	-0.917379152	-0.566361083	5.415138295	A1A104455	40	ELLIPSE	40	FALSE	A1A104455
752	Pyruvate_kinase_OS=Hypocrea_jecorina_GN=pki1_PE=3_SV=1	0.267362005	-0.164135736	6.452403257	A1A103546	40	ELLIPSE	40	FALSE	A1A103546
753	succinate_semialdehyde_dehydrogenase	-0.88892327	-0.069535145	5.855869624	A1A103064	40	ELLIPSE	40	FALSE	A1A103064
754	acetyl-CoA_acetyltransferase	0.615157305	1.906520834	6.311405034	A1A102962	40	ELLIPSE	40	FALSE	A1A102962
755	fumarate_reductase	1.057911861	1.212498992	6.517857174	A1A102940	40	ELLIPSE	40	FALSE	A1A102940
756	short-chain_dehydrogenase,_putative	0.86410015	0.601558658	6.002355615	A1A101862	40	ELLIPSE	40	FALSE	A1A101862
757	succinate_semialdehyde_dehydrogenase,_NADP	-2.209768449	-0.448943749	4.071093469	A1A101559	40	ELLIPSE	40	FALSE	A1A101559
758	short_chain_dehydrogenase/reductase	0.164902101	0.45333952	5.073754521	A1A101496	40	ELLIPSE	40	FALSE	A1A101496
759	Glycolate_oxidase	-0.847694549	2.570691461	5.615877824	A1A101226	40	ELLIPSE	40	FALSE	A1A101226
760	short_chain_dehydrogenase/reductase	1.94967462	1.460886171	4.646496213	A1A100717	40	ELLIPSE	40	FALSE	A1A100717
761	lactate/malate_dehydrogenase	0.171058194	0.225007099	6.942262644	A1A100391	40	ELLIPSE	40	FALSE	A1A100391
762	LdhA_Lactate_dehydrogenase_and_related_dehydrogenases	3.555799716	5.324295093	5.301475067	A1A100316	40	ELLIPSE	40	FALSE	A1A100316
763	3-ketoacyl-CoA_thiolase	0.871074006	1.319063523	5.867639908	A1A100126	40	ELLIPSE	40	FALSE	A1A100126
764	short_chain_dehydrogenase/reductase	-0.231984255	1.212391909	5.640645199	A1A100111	40	ELLIPSE	40	FALSE	A1A100111
765					Pyruvate				FALSE	Pyruvate
766	Glyoxalase_I	-0.722298465	-1.433654377	6.158402289	A1A100073	40	ELLIPSE	40	FALSE	A1A100073
767	GH3_?-glucosidase_BGL1/CEL3a	-0.160586967	-0.273885514	7.625673446	A1A112192	40	ELLIPSE	40	FALSE	A1A112192
768	GH3_?-xylosidase_BXL1	1.281441287	0.326607525	6.622767584	A1A112191	40	ELLIPSE	40	FALSE	A1A112191
769	GH1_?-glucosidase_CEL1b	0.607956618	-0.909301007	5.498497151	A1A111613	40	ELLIPSE	40	FALSE	A1A111613
770	GH43_?-xylosidase/?-L-arabinofuranosidase	-1.831886878	-1.458342434	6.000843293	A1A111547	40	ELLIPSE	40	FALSE	A1A111547
771	Alpha,alpha-trehalose-phosphate_synthase_[UDP-forming]_1_OS=Aspergillus_niger_GN=tpsA_PE=3_SV=1	0.524886119	-0.434055839	4.788392011	A1A111499	40	ELLIPSE	40	FALSE	A1A111499
772	GH3	0.397927789	0.520425266	6.253125438	A1A111258	40	ELLIPSE	40	FALSE	A1A111258
773	GH17_glucan_1,3-?-glucosidase	-1.135915702	-0.993014099	4.8966554	A1A111035	40	ELLIPSE	40	FALSE	A1A111035
774	Endoglucanase_EG-II_OS=Hypocrea_jecorina_GN=egl2_PE=1_SV=1	2.364335419	-1.053643428	6.236604135	A1A110863	40	ELLIPSE	40	FALSE	A1A110863
775	glycosyl_transferase,_family_35,_glycogen_phosphorylase_1	2.195552333	2.29384277	6.719201882	A1A110104	40	ELLIPSE	40	FALSE	A1A110104
776	glycoside_hydrolase_family_3_protein	0.516703038	0.887652378	5.996116672	A1A110026	40	ELLIPSE	40	FALSE	A1A110026
777	glycoside_hydrolase_family_55_protein	0.057025979	-1.52550477	5.293395011	A1A109937	40	ELLIPSE	40	FALSE	A1A109937
778	GH17,_beta-1,3-endoglucanase	-1.807578557	-2.237339928	5.686062479	A1A109886	40	ELLIPSE	40	FALSE	A1A109886
779	GH13_?-amylase	-0.620611928	-2.319736863	4.679632618	A1A109756	40	ELLIPSE	40	FALSE	A1A109756
780	GH2_?-galactosidase/?-glucuronidase	0.78059651	1.044576674	6.922402119	A1A109621	40	ELLIPSE	40	FALSE	A1A109621
781	Phosphoglucomutase_OS=Neosartorya_fumigata_(strain_ATCC_MYA-4609_/_Af293_/_CBS_101355_/_FGSC_A1100)_GN=pgmA_PE=3_SV=1	-0.081572546	0.923505198	6.427648936	A1A109074	40	ELLIPSE	40	FALSE	A1A109074
782	GH65_?,?-trehalase	-1.406560172	-1.431679872	4.977234283	A1A108939	40	ELLIPSE	40	FALSE	A1A108939
783	GH3_?-glucosidase_CEL3b	-0.903476353	-0.076379191	6.701647235	A1A108890	40	ELLIPSE	40	FALSE	A1A108890
784	GH55_exo-1_3-?-glucanase_GLUC78	0.40258685	2.382323897	7.108110767	A1A108865	40	ELLIPSE	40	FALSE	A1A108865
785	GH3_?-glucosidase_BGL3j	-0.944410054	-1.305888261	6.224447724	A1A108619	40	ELLIPSE	40	FALSE	A1A108619
786	GH1_?-glucosidase_BGL2/CEL1a	1.396875178	0.507689114	6.464590671	A1A108471	40	ELLIPSE	40	FALSE	A1A108471
787	glycoside_hydrolase_family_5_protein	-0.788427041	-1.033808771	5.093297145	A1A107778	40	ELLIPSE	40	FALSE	A1A107778
788	GH3_?-xylosidase_XYL3b	0.602043482	-0.29277385	7.098556351	A1A107682	40	ELLIPSE	40	FALSE	A1A107682
789	GH3_?-glucosidase_CEL3e	-3.165829239	-3.041969545	5.409608531	A1A107670	40	ELLIPSE	40	FALSE	A1A107670
790	glucan_endo-1,3(4)-?-D-glucosidase	3.338273505	1.346402675	6.584160223	A1A107070	40	ELLIPSE	40	FALSE	A1A107070
791	Acetylxylan_esterase_OS=Hypocrea_jecorina_GN=axe1_PE=1_SV=1	5.430639847	0.693120703	6.342100808	A1A107051	40	ELLIPSE	40	FALSE	A1A107051
792	GH37_?,?-trehalase	-2.127298873	-1.927874987	5.350680832	A1A106576	40	ELLIPSE	40	FALSE	A1A106576
793	GH12_endo-?-1,4-glucanase	0.875568557	0.063718295	7.023390485	A1A106567	40	ELLIPSE	40	FALSE	A1A106567
794	GH17	0.046031392	-0.098643025	5.92317632	A1A106493	40	ELLIPSE	40	FALSE	A1A106493
795	glucokinase	-1.466010136	-1.428263008	5.119810904	A1A106279	40	ELLIPSE	40	FALSE	A1A106279
796	Endoglucanase-4_OS=Hypocrea_jecorina_GN=cel61a_PE=1_SV=1	0.26153924	-0.006019924	7.24995493	A1A106111	40	ELLIPSE	40	TRUE	A1A106111
797	GH31_?-glucosidase	1.291028251	1.225697557	6.915149609	A1A105994	40	ELLIPSE	40	FALSE	A1A105994
798	GH3_?-glucosidase_CEL3c	0.543006818	0.287942675	6.553406516	A1A105990	40	ELLIPSE	40	FALSE	A1A105990
799	GH3	-0.438465632	0.231829279	5.987858599	A1A105880	40	ELLIPSE	40	FALSE	A1A105880
800	Hexokinase_OS=Emericella_nidulans_(strain_FGSC_A4_/_ATCC_38163_/_CBS_112.46_/_NRRL_194_/_M139)_GN=hxkA_PE=1_SV=2	1.023168753	-0.52735627	6.161665765	A1A105798	40	ELLIPSE	40	FALSE	A1A105798
801	UTP-glucose-1-phosphate_uridylyltransferase	0.65592696	0.459018162	6.183804384	A1A105744	40	ELLIPSE	40	FALSE	A1A105744
802	GH43	-1.325734614	-0.734651925	6.530592566	A1A105592	40	ELLIPSE	40	FALSE	A1A105592
803	GH15_glucamylase_with_starch_binding_domain	0.53077693	0.674099029	6.299937976	A1A105272	40	ELLIPSE	40	FALSE	A1A105272
804	hypothetical_protein	-1.437799102	-1.78863886	5.503402212	A1A105122	40	ELLIPSE	40	FALSE	A1A105122
805		1.873414778	-0.085025304	5.61545711	A1A105031	40	ELLIPSE	40	FALSE	A1A105031
806	1,4-alpha-glucan-branching_enzyme_OS=Aspergillus_oryzae_(strain_ATCC_42149_/_RIB_40)_GN=gbeA_PE=2_SV=1	0.158638204	1.043917689	6.230927135	A1A104431	40	ELLIPSE	40	FALSE	A1A104431
807	Exoglucanase_2_OS=Hypocrea_jecorina_GN=cbh2_PE=1_SV=1	0.540424105	0.893620048	8.050755049	A1A104298	40	ELLIPSE	40	FALSE	A1A104298
808	Endoglucanase_EG-II_OS=Hypocrea_jecorina_GN=egl2_PE=1_SV=1	0.016800088	-3.412869316	6.736282828	A1A104288	40	ELLIPSE	40	FALSE	A1A104288
809	Glucan_endo-1,3-beta-glucosidase_BGN13.1_OS=Trichoderma_harzianum_GN=bgn13.1_PE=1_SV=1	-0.287545085	-0.064012304	4.828374179	A1A103115	40	ELLIPSE	40	FALSE	A1A103115
810	4-O-methyl-glucuronoyl_methylesterase_OS=Hypocrea_jecorina_(strain_QM6a)_GN=cip2_PE=1_SV=1	-1.082945629	-2.490302131	7.154676538	A1A103020	40	ELLIPSE	40	FALSE	A1A103020
811	GH43_##-xylosidase/arabinosidase_(bacterial_origin?)	0.415667819	1.116610952	5.901741457	A1A102817	40	ELLIPSE	40	FALSE	A1A102817
812	GH55_?-1,3-glucanase	1.438558475	2.457869252	5.722516823	A1A102599	40	ELLIPSE	40	FALSE	A1A102599
813	Exoglucanase_1_OS=Trichoderma_harzianum_GN=cbh1_PE=1_SV=1	0.597892488	0.567299137	7.593040713	A1A102028	40	ELLIPSE	40	FALSE	A1A102028
814	Glucose-6-phosphate_isomerase_OS=Neurospora_crassa_(strain_ATCC_24698_/_74-OR23-1A_/_CBS_708.71_/_DSM_1257_/_FGSC_987)_GN=pgi-1_PE=3_SV=1	-1.081616819	-0.889016778	6.806275884	A1A101949	40	ELLIPSE	40	FALSE	A1A101949
815	Endoglucanase_EG-1_OS=Hypocrea_jecorina_GN=egl1_PE=1_SV=1	-0.698779951	-3.873894078	6.362110199	A1A101831	40	ELLIPSE	40	FALSE	A1A101831
816	Endopolygalacturonase_AN8327_OS=Emericella_nidulans_(strain_FGSC_A4_/_ATCC_38163_/_CBS_112.46_/_NRRL_194_/_M139)_GN=AN8327_PE=1_SV=1	3.852199442	-0.444407627	6.074131525	A1A101082	40	ELLIPSE	40	FALSE	A1A101082
817	GH28_exo-rhamnogalacturonase_RGX1	1.019060653	2.29E-04	6.073647984	A1A101048	40	ELLIPSE	40	FALSE	A1A101048
818	Endoglucanase-7_OS=Hypocrea_jecorina_(strain_QM6a)_GN=cel61b_PE=1_SV=3	0.869139413	-0.850090332	6.753761028	A1A100429	40	ELLIPSE	40	TRUE	A1A100429
819					Starch and sucrose				FALSE	Starch and sucrose
820	GH13_glycogen_debranching_enyzme	-0.394839473	0.063767987	5.406101489	A1A100286	40	ELLIPSE	40	FALSE	A1A100286
821	Rpl18_gene_encoding_60sRibosomal_protein_L18.	1.072111976	0.423612591	5.468853051	A1A112355	40	ELLIPSE	40	FALSE	A1A112355
822	Ribosomal_protein_L8	-0.573305856	0.334059067	5.590176056	A1A112017	40	ELLIPSE	40	FALSE	A1A112017
823	40S_ribosomal_protein_S26E_OS=Neurospora_crassa_(strain_ATCC_24698_/_74-OR23-1A_/_CBS_708.71_/_DSM_1257_/_FGSC_987)_GN=rps-26_PE=3_SV=2	-1.368383471	-1.114219495	4.739213601	A1A111958	40	ELLIPSE	40	FALSE	A1A111958
824	hypothetical_protein	1.961508501	2.603125906	5.322168242	A1A111354	40	ELLIPSE	40	FALSE	A1A111354
825	ribosomal_protein_L18ae	0.580182154	0.459825027	5.605459542	A1A110341	40	ELLIPSE	40	FALSE	A1A110341
826	conserved_hypothetical_protein	4.517149499	2.881023192	5.517458665	A1A110309	40	ELLIPSE	40	FALSE	A1A110309
827	conserved_hypothetical_protein	-0.213736542	0.083830148	5.533390946	A1A110303	40	ELLIPSE	40	FALSE	A1A110303
828	40S_ribosomal_protein_S21_OS=Neurospora_crassa_(strain_ATCC_24698_/_74-OR23-1A_/_CBS_708.71_/_DSM_1257_/_FGSC_987)_GN=rps-21_PE=3_SV=1	0.265756126	0.480213412	5.325988188	A1A110232	40	ELLIPSE	40	FALSE	A1A110232
829	conserved_hypothetical_protein	1.705061361	0.909651003	6.762828674	A1A110157	40	ELLIPSE	40	FALSE	A1A110157
830	40S_ribosomal_protein_S28_OS=Neurospora_crassa_(strain_ATCC_24698_/_74-OR23-1A_/_CBS_708.71_/_DSM_1257_/_FGSC_987)_GN=rps-28_PE=3_SV=1	-0.909268493	-0.557153085	5.112176731	A1A109666	40	ELLIPSE	40	FALSE	A1A109666
831	40S_ribosomal_protein_S9_OS=Podospora_anserina_GN=RPS9_PE=3_SV=1	-0.313627668	0.5974425	5.525097604	A1A109491	40	ELLIPSE	40	FALSE	A1A109491
832	40S_ribosomal_protein_S4_OS=Yarrowia_lipolytica_(strain_CLIB_122_/_E_150)_GN=RPS4_PE=2_SV=1	0.11925125	-0.384485769	5.953270862	A1A109451	40	ELLIPSE	40	FALSE	A1A109451
833	60S_ribosomal_protein_L24_OS=Neurospora_crassa_(strain_ATCC_24698_/_74-OR23-1A_/_CBS_708.71_/_DSM_1257_/_FGSC_987)_GN=rpl-24_PE=3_SV=1	-0.081654986	0.335980533	5.460866138	A1A109428	40	ELLIPSE	40	FALSE	A1A109428
834	40S_ribosomal_protein_S15_OS=Podospora_anserina_GN=RPS15_PE=3_SV=1	-2.982140788	-3.268093854	4.154647838	A1A109082	40	ELLIPSE	40	FALSE	A1A109082
835	40S_ribosomal_protein_S18_OS=Branchiostoma_belcheri_GN=RPS18_PE=2_SV=1	0.278195336	1.168093219	5.588908654	A1A108980	40	ELLIPSE	40	FALSE	A1A108980
836	40S_ribosomal_protein_S7_OS=Neurospora_crassa_(strain_ATCC_24698_/_74-OR23-1A_/_CBS_708.71_/_DSM_1257_/_FGSC_987)_GN=rps-7_PE=3_SV=2	0.834073652	0.797511919	5.088007091	A1A108876	40	ELLIPSE	40	FALSE	A1A108876
837	60S_ribosomal_protein_L36_OS=Trichoderma_hamatum_GN=rpl36_PE=3_SV=1	-0.107027739	0.221596246	5.120532649	A1A108602	40	ELLIPSE	40	FALSE	A1A108602
838	ribosomal_protein_L37_of_the_large_(60S)_ribosomal_subunit._Belongs_to_the_same_family_as_yeast_Rpl33Ap_and_has_similarity_to_rat_L35a.	-0.861843477	0.093583162	5.202036688	A1A108584	40	ELLIPSE	40	FALSE	A1A108584
839	conserved_hypothetical_protein	-0.065709969	0.220561511	5.410040253	A1A108409	40	ELLIPSE	40	FALSE	A1A108409
840	40S_ribosomal_protein_S6-B_OS=Schizosaccharomyces_pombe_(strain_972_/_ATCC_24843)_GN=rps6b_PE=1_SV=1	0.598085025	0.563151295	5.408629422	A1A108406	40	ELLIPSE	40	FALSE	A1A108406
841	60S_ribosomal_protein_L15_OS=Neurospora_crassa_(strain_ATCC_24698_/_74-OR23-1A_/_CBS_708.71_/_DSM_1257_/_FGSC_987)_GN=rpl-15_PE=3_SV=1	0.301107644	0.572567633	5.473354222	A1A108236	40	ELLIPSE	40	FALSE	A1A108236
842	hypothetical_protein	-0.674726426	-0.68632924	5.883212695	A1A107923	40	ELLIPSE	40	FALSE	A1A107923
843	60S_ribosomal_protein_L34-B_OS=Saccharomyces_cerevisiae_(strain_ATCC_204508_/_S288c)_GN=RPL34B_PE=1_SV=1	0.141610664	0.738653713	5.161197655	A1A107822	40	ELLIPSE	40	FALSE	A1A107822
844	40S_ribosomal_protein_S16_OS=Ashbya_gossypii_(strain_ATCC_10895_/_CBS_109.51_/_FGSC_9923_/_NRRL_Y-1056)_GN=RPS16_PE=3_SV=1	-1.76662728	-0.730035688	5.241013196	A1A106775	40	ELLIPSE	40	FALSE	A1A106775
845	conserved_hypothetical_protein	-0.511081956	-0.5162291	5.202966242	A1A106774	40	ELLIPSE	40	FALSE	A1A106774
846	ribosomal_protein_L14.	-0.21445447	0.830542536	5.091621866	A1A106258	40	ELLIPSE	40	FALSE	A1A106258
847	60S_ribosomal_protein_L3_OS=Neurospora_crassa_(strain_ATCC_24698_/_74-OR23-1A_/_CBS_708.71_/_DSM_1257_/_FGSC_987)_GN=rpl-3_PE=3_SV=1	-1.028757754	0.777184446	6.434096769	A1A105241	40	ELLIPSE	40	FALSE	A1A105241
848	hypothetical_protein	-2.316398755	-1.873286112	4.772222749	A1A105177	40	ELLIPSE	40	FALSE	A1A105177
849	Ribosomal_protein_S12	0.06456283	0.681062396	4.829125563	A1A105096	40	ELLIPSE	40	FALSE	A1A105096
850	40S_ribosomal_protein_S22_OS=Neurospora_crassa_(strain_ATCC_24698_/_74-OR23-1A_/_CBS_708.71_/_DSM_1257_/_FGSC_987)_GN=rps-22_PE=3_SV=1	-0.670621478	-0.129167381	4.984974245	A1A105095	40	ELLIPSE	40	FALSE	A1A105095
851	Ribosomal_protein_L43A_(L37_family)_by_homology_to_the_corresponding_protein_of_Candida_albicans.	-1.255790672	0.239945441	4.884811147	A1A105060	40	ELLIPSE	40	FALSE	A1A105060
852	60S_ribosomal_protein_L2_OS=Candida_glabrata_(strain_ATCC_2001_/_CBS_138_/_JCM_3761_/_NBRC_0622_/_NRRL_Y-65)_GN=RPL2_PE=4_SV=1	0.301197803	0.303447612	5.338251888	A1A104957	40	ELLIPSE	40	FALSE	A1A104957
853	60S_ribosomal_protein_L10a_OS=Neurospora_crassa_(strain_ATCC_24698_/_74-OR23-1A_/_CBS_708.71_/_DSM_1257_/_FGSC_987)_GN=rpl-10a_PE=3_SV=1	-0.648866976	0.351113797	5.16604241	A1A104949	40	ELLIPSE	40	FALSE	A1A104949
854	60S_acidic_ribosomal_protein_P0_OS=Neurospora_crassa_(strain_ATCC_24698_/_74-OR23-1A_/_CBS_708.71_/_DSM_1257_/_FGSC_987)_GN=crpp0_PE=2_SV=1	-1.092493986	-0.251202177	5.48226011	A1A104869	40	ELLIPSE	40	FALSE	A1A104869
855	40S_ribosomal_protein_S13_OS=Candida_maltosa_GN=RPS13_PE=3_SV=2	1.656213067	2.361112542	5.248596184	A1A104748	40	ELLIPSE	40	FALSE	A1A104748
856	ribosomal_protein_L27e._Homologue_of_yeast_RPL27a/b.	-0.468070139	0.389417028	5.012042825	A1A104604	40	ELLIPSE	40	FALSE	A1A104604
857	40S_ribosomal_protein_S5_OS=Neurospora_crassa_(strain_ATCC_24698_/_74-OR23-1A_/_CBS_708.71_/_DSM_1257_/_FGSC_987)_GN=rps-5_PE=3_SV=2	-0.071506117	1.39632118	5.526268954	A1A104576	40	ELLIPSE	40	FALSE	A1A104576
858	40S_ribosomal_protein_S0_OS=Magnaporthe_oryzae_(strain_70-15_/_ATCC_MYA-4617_/_FGSC_8958)_GN=RPS0_PE=3_SV=1	-0.936370051	-0.147427396	5.961927005	A1A104525	40	ELLIPSE	40	FALSE	A1A104525
859	hypothetical_protein	1.300191683	1.158774552	5.670511255	A1A104089	40	ELLIPSE	40	FALSE	A1A104089
860	60S_ribosomal_protein_L5_OS=Neurospora_crassa_(strain_ATCC_24698_/_74-OR23-1A_/_CBS_708.71_/_DSM_1257_/_FGSC_987)_GN=rpl-5_PE=3_SV=1	-1.251432286	-0.655741878	5.033746749	A1A103988	40	ELLIPSE	40	FALSE	A1A103988
861	Ribosomal_protein_L24/L26	1.767716657	1.927408775	4.350295929	A1A103956	40	ELLIPSE	40	FALSE	A1A103956
862	ribosomal_protein_S24e._Homologue_of_yeast_RPS24a/b.	-1.581324287	-0.887262508	4.913843174	A1A103456	40	ELLIPSE	40	FALSE	A1A103456
863	60S_ribosomal_protein_L27a_OS=Blumeria_graminis_f._sp._hordei_PE=2_SV=1	1.33063928	1.394992583	4.888808319	A1A103416	40	ELLIPSE	40	FALSE	A1A103416
864	40S_ribosomal_protein_S11-B_OS=Saccharomyces_cerevisiae_(strain_ATCC_204508_/_S288c)_GN=RPS11B_PE=1_SV=1	0.534913219	0.52312833	5.812798028	A1A103190	40	ELLIPSE	40	FALSE	A1A103190
865	60S_ribosomal_protein_L10-A_OS=Schizosaccharomyces_pombe_(strain_972_/_ATCC_24843)_GN=rpl10a_PE=2_SV=2	-2.302254643	-1.781122139	5.617499409	A1A102837	40	ELLIPSE	40	FALSE	A1A102837
866	60S_ribosomal_protein_L12_OS=Neurospora_crassa_(strain_ATCC_24698_/_74-OR23-1A_/_CBS_708.71_/_DSM_1257_/_FGSC_987)_GN=rpl-12_PE=3_SV=1	-0.979114529	0.732208407	4.90687791	A1A102428	40	ELLIPSE	40	FALSE	A1A102428
867	60S_ribosomal_protein_L17_OS=Neurospora_crassa_(strain_ATCC_24698_/_74-OR23-1A_/_CBS_708.71_/_DSM_1257_/_FGSC_987)_GN=rpl-17_PE=3_SV=1	-0.036645736	0.070632505	4.750388714	A1A102380	40	ELLIPSE	40	FALSE	A1A102380
868	40S_ribosomal_protein_S27_OS=Neurospora_crassa_(strain_ATCC_24698_/_74-OR23-1A_/_CBS_708.71_/_DSM_1257_/_FGSC_987)_GN=rps-27_PE=3_SV=1	-1.709259488	-0.955575103	5.429458879	A1A102288	40	ELLIPSE	40	FALSE	A1A102288
869	40S_ribosomal_protein_S17_OS=Neurospora_crassa_(strain_ATCC_24698_/_74-OR23-1A_/_CBS_708.71_/_DSM_1257_/_FGSC_987)_GN=rps-17_PE=3_SV=1	-1.528281871	1.455964463	4.510951762	A1A101698	40	ELLIPSE	40	FALSE	A1A101698
870	40S_ribosomal_protein_S3_OS=Schizosaccharomyces_pombe_(strain_972_/_ATCC_24843)_GN=rps3_PE=1_SV=1	-0.351455406	0.287198033	5.679949183	A1A101179	40	ELLIPSE	40	FALSE	A1A101179
871	hypothetical_protein	0.023823091	0.796409203	5.142924745	A1A100636	40	ELLIPSE	40	FALSE	A1A100636
872	60S_ribosomal_protein_L11_OS=Neurospora_crassa_(strain_ATCC_24698_/_74-OR23-1A_/_CBS_708.71_/_DSM_1257_/_FGSC_987)_GN=rpl-11_PE=3_SV=2	-0.267623118	0.201740491	5.115574203	A1A100552	40	ELLIPSE	40	FALSE	A1A100552
873	40S_ribosomal_protein_S19_OS=Emericella_nidulans_(strain_FGSC_A4_/_ATCC_38163_/_CBS_112.46_/_NRRL_194_/_M139)_GN=rps19_PE=3_SV=1	-2.51695765	-1.480401737	4.173277351	A1A100545	40	ELLIPSE	40	FALSE	A1A100545
874	60S_ribosomal_protein_L7_OS=Neurospora_crassa_(strain_ATCC_24698_/_74-OR23-1A_/_CBS_708.71_/_DSM_1257_/_FGSC_987)_GN=rpl-7_PE=3_SV=2	-0.872744445	-1.516846177	5.199263917	A1A100480	40	ELLIPSE	40	FALSE	A1A100480
875					Ribosome	40	DIAMOND	40	FALSE	Ribosome
876	40S_ribosomal_protein_S14_OS=Neurospora_crassa_(strain_ATCC_24698_/_74-OR23-1A_/_CBS_708.71_/_DSM_1257_/_FGSC_987)_GN=rps-14_PE=3_SV=2	-0.333692417	-0.192729169	5.430152003	A1A100479	40	ELLIPSE	40	FALSE	A1A100479
